# Supplementary material for: The Mutant p53-Driven Secretome Has Oncogenic Functions in Pancreatic Ductal Adenocarcinoma Cells
Source: Biomolecules. 2020 Jun 9;10(6):884. doi: 10.3390/biom10060884 (PMC7356389; doi:10.3390/biom10060884)
Supplement: Supplementary file 1 [file biomolecules-10-00884-s001.zip]

Archive with 4 entries (3 files):
- biomolecules-807431 supplementary/
- biomolecules-807431 supplementary/Supplementary table 3 .xlsx
- biomolecules-807431 supplementary/Supplementary table 4.xlsx
- biomolecules-807431 supplementary/supplementary.docx
