# Supplementary material for: The Mutant p53-Driven Secretome Has Oncogenic Functions in Pancreatic Ductal Adenocarcinoma Cells
Source: Biomolecules. 2020 Jun 9;10(6):884. doi: 10.3390/biom10060884 (PMC7356389; doi:10.3390/biom10060884)
Supplement: Supplementary file 1 [file biomolecules-10-00884-s001.zip › biomolecules-807431 supplementary/Supplementary table 3 .xlsx]

## Sheet: signalP RH273
Supplementary table 3: Proteins identified as containing a signal peptide by SignalP software.
sequence-name	source	feature	start	end	score	SP	Protein ID
sp_P31431_SDC4_HUMAN	SignalP-5.0	signal_peptide	1	20	0.981084	YES	P31431
sp_P61769_B2MG_HUMAN	SignalP-5.0	signal_peptide	1	20	0.994956	YES	P61769
sp_P81605_DCD_HUMAN	SignalP-5.0	signal_peptide	1	19	0.996433	YES	P81605
sp_Q06481_APLP2_HUMAN	SignalP-5.0	signal_peptide	1	31	0.951519	YES	Q06481
sp_P80188_NGAL_HUMAN	SignalP-5.0	signal_peptide	1	20	0.999269	YES	P80188
sp_P09237_MMP7_HUMAN	SignalP-5.0	signal_peptide	1	17	0.997742	YES	P09237
sp_P18827_SDC1_HUMAN	SignalP-5.0	signal_peptide	1	22	0.997052	YES	P18827
sp_P02768_ALBU_HUMAN	SignalP-5.0	signal_peptide	1	18	0.985550	YES	P02768
sp_Q08380_LG3BP_HUMAN	SignalP-5.0	signal_peptide	1	18	0.989239	YES	Q08380
sp_P07093_GDN_HUMAN	SignalP-5.0	signal_peptide	1	19	0.979148	YES	P07093
sp_P08833_IBP1_HUMAN	SignalP-5.0	signal_peptide	1	24	0.998525	YES	P08833
sp_P13611_CSPG2_HUMAN	SignalP-5.0	signal_peptide	1	20	0.816817	YES	P13611
sp_Q9UNN8_EPCR_HUMAN	SignalP-5.0	signal_peptide	1	17	0.985306	YES	Q9UNN8
sp_P41271_NBL1_HUMAN	SignalP-5.0	signal_peptide	1	17	0.982689	YES	P41271
sp_P16035_TIMP2_HUMAN	SignalP-5.0	signal_peptide	1	26	0.999454	YES	P16035
sp_P02787_TRFE_HUMAN	SignalP-5.0	signal_peptide	1	19	0.998500	YES	P02787
sp_P10619_PPGB_HUMAN	SignalP-5.0	signal_peptide	1	28	0.998699	YES	P10619
sp_O00468_AGRIN_HUMAN	SignalP-5.0	signal_peptide	1	29	0.989124	YES	O00468
sp_P16070_CD44_HUMAN	SignalP-5.0	signal_peptide	1	20	0.986671	YES	P16070
sp_O00584_RNT2_HUMAN	SignalP-5.0	signal_peptide	1	24	0.984293	YES	O00584
sp_P14625_ENPL_HUMAN	SignalP-5.0	signal_peptide	1	21	0.998426	YES	P14625
sp_P21741_MK_HUMAN	SignalP-5.0	signal_peptide	1	22	0.999324	YES	P21741
sp_Q12864_CAD17_HUMAN	SignalP-5.0	signal_peptide	1	22	0.974948	YES	Q12864
sp_O94985_CSTN1_HUMAN	SignalP-5.0	signal_peptide	1	28	0.974514	YES	O94985
sp_P17936_IBP3_HUMAN	SignalP-5.0	signal_peptide	1	27	0.998718	YES	P17936
sp_P15586_GNS_HUMAN	SignalP-5.0	signal_peptide	1	42	0.530250	YES	P15586
sp_P07711_CATL1_HUMAN	SignalP-5.0	signal_peptide	1	17	0.984750	YES	P07711
sp_P98160_PGBM_HUMAN	SignalP-5.0	signal_peptide	1	21	0.953805	YES	P98160
sp_O43240_KLK10_HUMAN	SignalP-5.0	signal_peptide	1	33	0.957826	YES	O43240
sp_Q15582_BGH3_HUMAN	SignalP-5.0	signal_peptide	1	23	0.996989	YES	Q15582
sp_Q9H3G5_CPVL_HUMAN	SignalP-5.0	signal_peptide	1	22	0.967384	YES	Q9H3G5
sp_P23284_PPIB_HUMAN	SignalP-5.0	signal_peptide	1	33	0.721743	YES	P23284
sp_P07858_CATB_HUMAN	SignalP-5.0	signal_peptide	1	17	0.998279	YES	P07858
sp_Q9UBR2_CATZ_HUMAN	SignalP-5.0	signal_peptide	1	23	0.989781	YES	Q9UBR2
sp_P02788_TRFL_HUMAN	SignalP-5.0	signal_peptide	1	19	0.997125	YES	P02788
sp_P24592_IBP6_HUMAN	SignalP-5.0	signal_peptide	1	27	0.999826	YES	P24592
sp_P27797_CALR_HUMAN	SignalP-5.0	signal_peptide	1	17	0.996420	YES	P27797
sp_P01033_TIMP1_HUMAN	SignalP-5.0	signal_peptide	1	23	0.998547	YES	P01033
sp_P07602_SAP_HUMAN	SignalP-5.0	signal_peptide	1	21	0.999338	YES	P07602
sp_P07478_TRY2_HUMAN	SignalP-5.0	signal_peptide	1	15	0.998952	YES	P07478
sp_Q8IXH8_CAD26_HUMAN	SignalP-5.0	signal_peptide	1	29	0.944560	YES	Q8IXH8
sp_Q9HD43_PTPRH_HUMAN	SignalP-5.0	signal_peptide	1	25	0.970627	YES	Q9HD43

## Sheet: secretomeP RH273
Supplementary table 3: Protein predicted to be secreted via the non-classical secretory pathway by SecretomeP software
Name	NN-score	Odds	Weighted by prior
sp_P0C7M3_S	0.917	6361	0.013
sp_Q86TJ2_T	0.883	5167	0.010
sp_P62979_R	0.880	4953	0.010
sp_Q96PG2_M	0.867	4607	0.009
sp_P31949_S	0.839	4111	0.008
sp_Q92520_F	0.821	3920	0.008
sp_P06748_N	0.811	3564	0.007
sp_P37802_T	0.784	3243	0.006
sp_P14174_M	0.776	3385	0.007
sp_Q5T5A4_C	0.776	2573	0.001
sp_P63313_T	0.752	2642	0.005
sp_P07355_A	0.746	2662	0.005
sp_P04792_H	0.740	2923	0.006
sp_P05783_K	0.725	2689	0.005
sp_P26447_S	0.724	2369	0.005
sp_Q6NXT2_H	0.716	2563	0.005
sp_Q6VVX0_C	0.706	2269	0.005
sp_P84243_H	0.700	2407	0.005
sp_Q16695_H	0.696	2324	0.005
sp_P62987_R	0.682	2387	0.005
sp_P68431_H	0.681	2203	0.004
sp_Q71DI3_H	0.681	2203	0.004
sp_P0DP23_C	0.676	2172	0.004
sp_P0DP24_C	0.676	2172	0.004
sp_P0DP25_C	0.676	2172	0.004
sp_A6NCN2_K	0.661	1842	0.004
sp_Q04695_K	0.658	2241	0.004
sp_P84085_A	0.650	1800	0.004
sp_P00441_S	0.648	1749	0.003
sp_P40926_M	0.644	1862	0.004
sp_P09493_T	0.636	1605	0.003
sp_P60842_I	0.631	1619	0.003
sp_P23528_C	0.628	1756	0.004

## Sheet: signalP RH175
Supplementary table 3: Proteins identified as containing a signal peptide by SignalP software.
sequence-name	source	feature	start	end	score	SP	Protein ID
sp_P31431_SDC4_HUMAN	SignalP-5.0	signal_peptide	1	20	0.981084	YES	P31431
sp_P61769_B2MG_HUMAN	SignalP-5.0	signal_peptide	1	20	0.994956	YES	P61769
sp_P81605_DCD_HUMAN	SignalP-5.0	signal_peptide	1	19	0.996433	YES	P81605
sp_Q06481_APLP2_HUMAN	SignalP-5.0	signal_peptide	1	31	0.951519	YES	Q06481
sp_P80188_NGAL_HUMAN	SignalP-5.0	signal_peptide	1	20	0.999269	YES	P80188
sp_P09237_MMP7_HUMAN	SignalP-5.0	signal_peptide	1	17	0.997742	YES	P09237
sp_P18827_SDC1_HUMAN	SignalP-5.0	signal_peptide	1	22	0.997052	YES	P18827
sp_P02768_ALBU_HUMAN	SignalP-5.0	signal_peptide	1	18	0.985550	YES	P02768
sp_Q08380_LG3BP_HUMAN	SignalP-5.0	signal_peptide	1	18	0.989239	YES	Q08380
sp_P07093_GDN_HUMAN	SignalP-5.0	signal_peptide	1	19	0.979148	YES	P07093
sp_P08833_IBP1_HUMAN	SignalP-5.0	signal_peptide	1	24	0.998525	YES	P08833
sp_P01033_TIMP1_HUMAN	SignalP-5.0	signal_peptide	1	23	0.998547	YES	P01033
sp_P13611_CSPG2_HUMAN	SignalP-5.0	signal_peptide	1	20	0.816817	YES	P13611
sp_P07478_TRY2_HUMAN	SignalP-5.0	signal_peptide	1	15	0.998952	YES	P07478
sp_Q8IXH8_CAD26_HUMAN	SignalP-5.0	signal_peptide	1	29	0.944560	YES	Q8IXH8
sp_Q9HD43_PTPRH_HUMAN	SignalP-5.0	signal_peptide	1	25	0.970627	YES	Q9HD43
sp_Q15063_POSTN_HUMAN	SignalP-5.0	signal_peptide	1	21	0.998999	YES	Q15063
sp_Q9UNN8_EPCR_HUMAN	SignalP-5.0	signal_peptide	1	17	0.985306	YES	Q9UNN8
sp_P41271_NBL1_HUMAN	SignalP-5.0	signal_peptide	1	17	0.982689	YES	P41271
sp_P07237_PDIA1_HUMAN	SignalP-5.0	signal_peptide	1	17	0.997274	YES	P07237
sp_P02787_TRFE_HUMAN	SignalP-5.0	signal_peptide	1	19	0.998500	YES	P02787
sp_P16035_TIMP2_HUMAN	SignalP-5.0	signal_peptide	1	26	0.999454	YES	P16035
sp_O00468_AGRIN_HUMAN	SignalP-5.0	signal_peptide	1	29	0.989124	YES	O00468
sp_P16070_CD44_HUMAN	SignalP-5.0	signal_peptide	1	20	0.986671	YES	P16070
sp_P14625_ENPL_HUMAN	SignalP-5.0	signal_peptide	1	21	0.998426	YES	P14625
sp_P21741_MK_HUMAN	SignalP-5.0	signal_peptide	1	22	0.999324	YES	P21741
sp_Q12864_CAD17_HUMAN	SignalP-5.0	signal_peptide	1	22	0.974948	YES	Q12864
sp_O94985_CSTN1_HUMAN	SignalP-5.0	signal_peptide	1	28	0.974514	YES	O94985
sp_P98160_PGBM_HUMAN	SignalP-5.0	signal_peptide	1	21	0.953805	YES	P98160
sp_O43240_KLK10_HUMAN	SignalP-5.0	signal_peptide	1	33	0.957826	YES	O43240
sp_Q8TE56_ATS17_HUMAN	SignalP-5.0	signal_peptide	1	27	0.951980	YES	Q8TE56
sp_P23284_PPIB_HUMAN	SignalP-5.0	signal_peptide	1	33	0.721743	YES	P23284
sp_P07858_CATB_HUMAN	SignalP-5.0	signal_peptide	1	17	0.998279	YES	P07858
sp_P02788_TRFL_HUMAN	SignalP-5.0	signal_peptide	1	19	0.997125	YES	P02788
sp_P24592_IBP6_HUMAN	SignalP-5.0	signal_peptide	1	27	0.999826	YES	P24592
sp_P07602_SAP_HUMAN	SignalP-5.0	signal_peptide	1	21	0.999338	YES	P07602

## Sheet: secretomeP RH175
Supplementary table 3: Protein predicted to be secreted via the non-classical secretory pathway by SecretomeP software
Name	NN-score	Odds	Weighted by prior
sp_P0C7M3_S	0.917	6361	0.013
sp_Q86TJ2_T	0.883	5167	0.010
sp_P62979_R	0.880	4953	0.010
sp_Q96PG2_M	0.867	1032	0.002
sp_P0DKL9_A	0.863	4567	0.009
sp_P62861_R	0.825	0.240	0.000
sp_Q92520_F	0.821	0.541	0.001
sp_P06748_N	0.811	3564	0.007
sp_P37802_T	0.784	3243	0.006
sp_P14174_M	0.776	3385	0.007
sp_Q5T5A4_C	0.776	1025	0.002
sp_Q5VIY5_Z	0.776	3002	0.006
sp_P63313_T	0.752	2642	0.005
sp_P07355_A	0.746	0.643	0.001
sp_P04792_H	0.740	2923	0.006
sp_P05783_K	0.725	2689	0.005
sp_P26447_S	0.724	2369	0.005
sp_Q6NXT2_H	0.716	2563	0.005
sp_Q6VVX0_C	0.706	2269	0.005
sp_P84243_H	0.700	2407	0.005
sp_P62987_R	0.682	0.177	0.000
sp_P68431_H	0.681	2203	0.004
sp_Q71DI3_H	0.681	2203	0.004
sp_P0DP30_C	0.676	2172	0.004
sp_A6NCN2_K	0.661	1842	0.004
sp_Q04695_K	0.658	2241	0.004
sp_P84085_A	0.650	1800	0.004
sp_P00441_S	0.648	1749	0.003
sp_P40926_M	0.644	1862	0.004
sp_P62906_R	0.637	1631	0.003
sp_P23528_C	0.628	1756	0.004
sp_O43819_S	0.627	1608	0.003
sp_O76011_K	0.613	1489	0.003

## Sheet: proteins HCSD
Supplementary table 3: Secreted proteins which are present in the human cancer secretome database (HCSD)
Entry	Entry name	Protein names	Gene names	Present
P62736	ACTA_HUMAN	Actin, aortic smooth muscle (Alpha-actin-2) (Cell growth-inhibiting gene 46 protein) [Cleaved into: Actin, aortic smooth muscle, intermediate form]	ACTA2 ACTSA ACTVS GIG46	YES
P60709	ACTB_HUMAN	Actin, cytoplasmic 1 (Beta-actin) [Cleaved into: Actin, cytoplasmic 1, N-terminally processed]	ACTB	YES
Q562R1	ACTBL_HUMAN	Beta-actin-like protein 2 (Kappa-actin)	ACTBL2	YES
P63261	ACTG_HUMAN	Actin, cytoplasmic 2 (Gamma-actin) [Cleaved into: Actin, cytoplasmic 2, N-terminally processed]	ACTG1 ACTG	YES
O43707	ACTN4_HUMAN	Alpha-actinin-4 (Non-muscle alpha-actinin 4)	ACTN4	YES
Q8TE56	ATS17_HUMAN	A disintegrin and metalloproteinase with thrombospondin motifs 17 (ADAM-TS 17) (ADAM-TS17) (ADAMTS-17) (EC 3.4.24.-)	ADAMTS17	NO
O00468	AGRIN_HUMAN	Agrin [Cleaved into: Agrin N-terminal 110 kDa subunit; Agrin C-terminal 110 kDa subunit; Agrin C-terminal 90 kDa fragment (C90); Agrin C-terminal 22 kDa fragment (C22)]	AGRN AGRIN	YES
P02768	ALBU_HUMAN	Serum albumin	ALB GIG20 GIG42 PRO0903 PRO1708 PRO2044 PRO2619 PRO2675 UNQ696/PRO1341	YES
P04075	ALDOA_HUMAN	Fructose-bisphosphate aldolase A (EC 4.1.2.13) (Lung cancer antigen NY-LU-1) (Muscle-type aldolase)	ALDOA ALDA	YES
P09972	ALDOC_HUMAN	Fructose-bisphosphate aldolase C (EC 4.1.2.13) (Brain-type aldolase)	ALDOC ALDC	YES
P07355	ANXA2_HUMAN	Annexin A2 (Annexin II) (Annexin-2) (Calpactin I heavy chain) (Calpactin-1 heavy chain) (Chromobindin-8) (Lipocortin II) (Placental anticoagulant protein IV) (PAP-IV) (Protein I) (p36)	ANXA2 ANX2 ANX2L4 CAL1H LPC2D	YES
P09525	ANXA4_HUMAN	Annexin A4 (35-beta calcimedin) (Annexin IV) (Annexin-4) (Carbohydrate-binding protein p33/p41) (Chromobindin-4) (Endonexin I) (Lipocortin IV) (P32.5) (PP4-X) (Placental anticoagulant protein II) (PAP-II) (Protein II)	ANXA4 ANX4	YES
Q06481	APLP2_HUMAN	Amyloid-like protein 2 (APLP-2) (APPH) (Amyloid protein homolog) (CDEI box-binding protein) (CDEBP)	APLP2 APPL2	YES
P84085	ARF5_HUMAN	ADP-ribosylation factor 5	ARF5	YES
Q6P4F7	RHGBA_HUMAN	Rho GTPase-activating protein 11A (Rho-type GTPase-activating protein 11A)	ARHGAP11A KIAA0013	NO
P0DKL9	A14EL_HUMAN	ARL14 effector protein-like	ARL14EPL	NO
Q96FT7	ASIC4_HUMAN	Acid-sensing ion channel 4 (ASIC4) (Amiloride-sensitive cation channel 4) (Amiloride-sensitive cation channel 4, pituitary)	ASIC4 ACCN4	NO
P25705	ATPA_HUMAN	ATP synthase subunit alpha, mitochondrial (ATP synthase F1 subunit alpha)	ATP5F1A ATP5A ATP5A1 ATP5AL2 ATPM	NO
P06576	ATPB_HUMAN	ATP synthase subunit beta, mitochondrial (EC 7.1.2.2) (ATP synthase F1 subunit beta)	ATP5F1B ATP5B ATPMB ATPSB	YES
P61769	B2MG_HUMAN	Beta-2-microglobulin [Cleaved into: Beta-2-microglobulin form pI 5.3]	B2M CDABP0092 HDCMA22P	YES
Q5T5A4	CA194_HUMAN	Protein C1orf194	C1orf194	NO
P0DP23	CALM1_HUMAN	Calmodulin-1	CALM1 CALM CAM CAM1	YES
P0DP24	CALM2_HUMAN	Calmodulin-2	CALM2 CAM2 CAMB	YES
P0DP25	CALM3_HUMAN	Calmodulin-3	CALM3 CALML2 CAM3 CAMC CAMIII	YES
P27797	CALR_HUMAN	Calreticulin (CRP55) (Calregulin) (Endoplasmic reticulum resident protein 60) (ERp60) (HACBP) (grp60)	CALR CRTC	YES
P40121	CAPG_HUMAN	Macrophage-capping protein (Actin regulatory protein CAP-G)	CAPG AFCP MCP	YES
P47755	CAZA2_HUMAN	F-actin-capping protein subunit alpha-2 (CapZ alpha-2)	CAPZA2	YES
P49368	TCPG_HUMAN	T-complex protein 1 subunit gamma (TCP-1-gamma) (CCT-gamma) (hTRiC5)	CCT3 CCTG TRIC5	YES
P50990	TCPQ_HUMAN	T-complex protein 1 subunit theta (TCP-1-theta) (CCT-theta) (Chaperonin containing T-complex polypeptide 1 subunit 8) (Renal carcinoma antigen NY-REN-15)	CCT8 C21orf112 CCTQ KIAA0002	YES
P16070	CD44_HUMAN	CD44 antigen (CDw44) (Epican) (Extracellular matrix receptor III) (ECMR-III) (GP90 lymphocyte homing/adhesion receptor) (HUTCH-I) (Heparan sulfate proteoglycan) (Hermes antigen) (Hyaluronate receptor) (Phagocytic glycoprotein 1) (PGP-1) (Phagocytic glycoprotein I) (PGP-I) (CD antigen CD44)	CD44 LHR MDU2 MDU3 MIC4	YES
Q12864	CAD17_HUMAN	Cadherin-17 (Intestinal peptide-associated transporter HPT-1) (Liver-intestine cadherin) (LI-cadherin)	CDH17	YES
Q8IXH8	CAD26_HUMAN	Cadherin-like protein 26 (Cadherin-like protein VR20)	CDH26	NO
Q9BV73	CP250_HUMAN	Centrosome-associated protein CEP250 (250 kDa centrosomal protein) (Cep250) (Centrosomal Nek2-associated protein 1) (C-Nap1) (Centrosomal protein 2)	CEP250 CEP2 CNAP1	NO
P23528	COF1_HUMAN	Cofilin-1 (18 kDa phosphoprotein) (p18) (Cofilin, non-muscle isoform)	CFL1 CFL	YES
O00299	CLIC1_HUMAN	Chloride intracellular channel protein 1 (Chloride channel ABP) (Nuclear chloride ion channel 27) (NCC27) (Regulatory nuclear chloride ion channel protein) (hRNCC)	CLIC1 G6 NCC27	YES
O94985	CSTN1_HUMAN	Calsyntenin-1 (Alcadein-alpha) (Alc-alpha) (Alzheimer-related cadherin-like protein) (Non-classical cadherin XB31alpha) [Cleaved into: Soluble Alc-alpha (SAlc-alpha); CTF1-alpha (C-terminal fragment 1-alpha)]	CLSTN1 CS1 KIAA0911	YES
Q9H3G5	CPVL_HUMAN	Probable serine carboxypeptidase CPVL (EC 3.4.16.-) (Carboxypeptidase, vitellogenic-like) (Vitellogenic carboxypeptidase-like protein) (VCP-like protein) (hVLP)	CPVL VLP PSEC0124 UNQ197/PRO223	YES
P04080	CYTB_HUMAN	Cystatin-B (CPI-B) (Liver thiol proteinase inhibitor) (Stefin-B)	CSTB CST6 STFB	YES
P10619	PPGB_HUMAN	Lysosomal protective protein (EC 3.4.16.5) (Carboxypeptidase C) (Carboxypeptidase L) (Cathepsin A) (Protective protein cathepsin A) (PPCA) (Protective protein for beta-galactosidase) [Cleaved into: Lysosomal protective protein 32 kDa chain; Lysosomal protective protein 20 kDa chain]	CTSA PPGB	YES
P07858	CATB_HUMAN	Cathepsin B (EC 3.4.22.1) (APP secretase) (APPS) (Cathepsin B1) [Cleaved into: Cathepsin B light chain; Cathepsin B heavy chain]	CTSB CPSB	YES
P07711	CATL1_HUMAN	Cathepsin L1 (EC 3.4.22.15) (Cathepsin L) (Major excreted protein) (MEP) [Cleaved into: Cathepsin L1 heavy chain; Cathepsin L1 light chain]	CTSL CTSL1	YES
Q9UBR2	CATZ_HUMAN	Cathepsin Z (EC 3.4.18.1) (Cathepsin P) (Cathepsin X)	CTSZ	YES
P99999	CYC_HUMAN	Cytochrome c	CYCS CYC	YES
Q6VVX0	CP2R1_HUMAN	Vitamin D 25-hydroxylase (EC 1.14.14.24) (Cytochrome P450 2R1)	CYP2R1	YES
P07108	ACBP_HUMAN	Acyl-CoA-binding protein (ACBP) (Diazepam-binding inhibitor) (DBI) (Endozepine) (EP)	DBI	YES
P81605	DCD_HUMAN	Dermcidin (EC 3.4.-.-) (Preproteolysin) [Cleaved into: Survival-promoting peptide; DCD-1]	DCD AIDD DSEP	YES
Q08211	DHX9_HUMAN	ATP-dependent RNA helicase A (EC 3.6.4.13) (DEAH box protein 9) (DExH-box helicase 9) (Leukophysin) (LKP) (Nuclear DNA helicase II) (NDH II) (RNA helicase A)	DHX9 DDX9 LKP NDH2	YES
Q9UFH2	DYH17_HUMAN	Dynein heavy chain 17, axonemal (Axonemal beta dynein heavy chain 17) (Axonemal dynein heavy chain-like protein 1) (Ciliary dynein heavy chain 17) (Ciliary dynein heavy chain-like protein 1) (Dynein light chain 2, axonemal)	DNAH17 DNAHL1 DNEL2	YES
P15924	DESP_HUMAN	Desmoplakin (DP) (250/210 kDa paraneoplastic pemphigus antigen)	DSP	YES
Q5VTE0	EF1A3_HUMAN	Putative elongation factor 1-alpha-like 3 (EF-1-alpha-like 3) (Eukaryotic elongation factor 1 A-like 3) (eEF1A-like 3) (Eukaryotic translation elongation factor 1 alpha-1 pseudogene 5)	EEF1A1P5 EEF1AL3	NO
P26641	EF1G_HUMAN	Elongation factor 1-gamma (EF-1-gamma) (eEF-1B gamma)	EEF1G EF1G PRO1608	YES
P13639	EF2_HUMAN	Elongation factor 2 (EF-2)	EEF2 EF2	YES
P60842	IF4A1_HUMAN	Eukaryotic initiation factor 4A-I (eIF-4A-I) (eIF4A-I) (EC 3.6.4.13) (ATP-dependent RNA helicase eIF4A-1)	EIF4A1 DDX2A EIF4A	YES
Q8NG57	ELOA3_HUMAN	Elongin-A3 (EloA3) (RNA polymerase II transcription factor SIII subunit A3) (Transcription elongation factor B polypeptide 3C)	ELOA3 TCEB3C TCEB3L2	YES
P06733	ENOA_HUMAN	Alpha-enolase (EC 4.2.1.11) (2-phospho-D-glycerate hydro-lyase) (C-myc promoter-binding protein) (Enolase 1) (MBP-1) (MPB-1) (Non-neural enolase) (NNE) (Phosphopyruvate hydratase) (Plasminogen-binding protein)	ENO1 ENO1L1 MBPB1 MPB1	YES
O60447	EVI5_HUMAN	Ecotropic viral integration site 5 protein homolog (EVI-5) (Neuroblastoma stage 4S gene protein)	EVI5 NB4S	NO
P15311	EZRI_HUMAN	Ezrin (Cytovillin) (Villin-2) (p81)	EZR VIL2	YES
Q92520	FAM3C_HUMAN	Protein FAM3C (Interleukin-like EMT inducer)	FAM3C ILEI GS3786	YES
Q9BQN1	FA83C_HUMAN	Protein FAM83C	FAM83C C20orf128	NO
Q9HB96	FANCE_HUMAN	Fanconi anemia group E protein (Protein FACE)	FANCE FACE	NO
P62861	RS30_HUMAN	40S ribosomal protein S30 (Small ribosomal subunit protein eS30)	FAU	YES
O75369	FLNB_HUMAN	Filamin-B (FLN-B) (ABP-278) (ABP-280 homolog) (Actin-binding-like protein) (Beta-filamin) (Filamin homolog 1) (Fh1) (Filamin-3) (Thyroid autoantigen) (Truncated actin-binding protein) (Truncated ABP)	FLNB FLN1L FLN3 TABP TAP	YES
Q16658	FSCN1_HUMAN	Fascin (55 kDa actin-bundling protein) (Singed-like protein) (p55)	FSCN1 FAN1 HSN SNL	YES
P04406	G3P_HUMAN	Glyceraldehyde-3-phosphate dehydrogenase (GAPDH) (EC 1.2.1.12) (Peptidyl-cysteine S-nitrosylase GAPDH) (EC 2.6.99.-)	GAPDH GAPD CDABP0047 OK/SW-cl.12	YES
P50395	GDIB_HUMAN	Rab GDP dissociation inhibitor beta (Rab GDI beta) (Guanosine diphosphate dissociation inhibitor 2) (GDI-2)	GDI2 RABGDIB	YES
P15586	GNS_HUMAN	N-acetylglucosamine-6-sulfatase (EC 3.1.6.14) (Glucosamine-6-sulfatase) (G6S)	GNS	YES
Q13098	CSN1_HUMAN	COP9 signalosome complex subunit 1 (SGN1) (Signalosome subunit 1) (G protein pathway suppressor 1) (GPS-1) (JAB1-containing signalosome subunit 1) (Protein MFH)	GPS1 COPS1 CSN1	YES
P16403	H12_HUMAN	Histone H1.2 (Histone H1c) (Histone H1d) (Histone H1s-1)	H1-2 H1F2 HIST1H1C	YES
P16402	H13_HUMAN	Histone H1.3 (Histone H1c) (Histone H1s-2)	H1-3 H1F3 HIST1H1D	YES
P0C0S8	H2A1_HUMAN	Histone H2A type 1 (H2A.1) (Histone H2A/ptl)	H2AC11 H2AFP HIST1H2AG; H2AC13 H2AFC HIST1H2AI; H2AC15 H2AFD HIST1H2AK; H2AC16 H2AFI HIST1H2AL; H2AC17 H2AFN HIST1H2AM	YES
Q9BTM1	H2AJ_HUMAN	Histone H2A.J (H2a/j)	H2AFJ	YES
Q71UI9	H2AV_HUMAN	Histone H2A.V (H2A.F/Z)	H2AFV H2AV	YES
P0C0S5	H2AZ_HUMAN	Histone H2A.Z (H2A/z)	H2AZ1 H2AFZ H2AZ	YES
O60814	H2B1K_HUMAN	Histone H2B type 1-K (H2B K) (HIRA-interacting protein 1)	H2BC12 H2BFT HIRIP1 HIST1H2BK	YES
Q99879	H2B1M_HUMAN	Histone H2B type 1-M (Histone H2B.e) (H2B/e)	H2BC14 H2BFE HIST1H2BM	NO
P84243	H33_HUMAN	Histone H3.3	H3-3A H3.3A H3F3 H3F3A PP781; H3-3B H3.3B H3F3B	YES
P68431	H31_HUMAN	Histone H3.1 (Histone H3/a) (Histone H3/b) (Histone H3/c) (Histone H3/d) (Histone H3/f) (Histone H3/h) (Histone H3/i) (Histone H3/j) (Histone H3/k) (Histone H3/l)	H3C1 H3FA HIST1H3A; H3C2 H3FL HIST1H3B; H3C3 H3FC HIST1H3C; H3C4 H3FB HIST1H3D; H3C6 H3FD HIST1H3E; H3C7 H3FI HIST1H3F; H3C8 H3FH HIST1H3G; H3C10 H3FK HIST1H3H; H3C11 H3FF HIST1H3I; H3C12 H3FJ HIST1H3J	YES
Q6NXT2	H3C_HUMAN	Histone H3.3C (Histone H3.5)	H3F3C	YES
P62805	H4_HUMAN	Histone H4	H4C1 H4/A H4FA HIST1H4A; H4C2 H4/I H4FI HIST1H4B; H4C3 H4/G H4FG HIST1H4C; H4C4 H4/B H4FB HIST1H4D; H4C5 H4/J H4FJ HIST1H4E; H4C6 H4/C H4FC HIST1H4F; H4C8 H4/H H4FH HIST1H4H; H4C9 H4/M H4FM HIST1H4I; H4C11 H4/E H4FE HIST1H4J; H4C12 H4/D H4FD HIST1H4K; H4C13 H4/K H4FK HIST1H4L; H4C14 H4/N H4F2 H4FN HIST2H4 HIST2H4A; H4C15 H4/O H4FO HIST2H4B; H4-16 HIST4H4	YES
P51858	HDGF_HUMAN	Hepatoma-derived growth factor (HDGF) (High mobility group protein 1-like 2) (HMG-1L2)	HDGF HMG1L2	YES
Q6FI13	H2A2A_HUMAN	Histone H2A type 2-A (Histone H2A.2) (Histone H2A/o)	HIST2H2AA3 H2AFO HIST2H2AA; HIST2H2AA4	YES
Q16777	H2A2C_HUMAN	Histone H2A type 2-C (Histone H2A-GL101) (Histone H2A/q)	HIST2H2AC H2AFQ	YES
Q5QNW6	H2B2F_HUMAN	Histone H2B type 2-F	HIST2H2BF	NO
Q71DI3	H32_HUMAN	Histone H3.2 (Histone H3/m) (Histone H3/o)	HIST2H3A; HIST2H3C H3F2 H3FM; HIST2H3D	YES
Q16695	H31T_HUMAN	Histone H3.1t (H3/t) (H3t) (H3/g)	HIST3H3 H3FT	YES
P17096	HMGA1_HUMAN	High mobility group protein HMG-I/HMG-Y (HMG-I(Y)) (High mobility group AT-hook protein 1) (High mobility group protein A1) (High mobility group protein R)	HMGA1 HMGIY	YES
P22626	ROA2_HUMAN	Heterogeneous nuclear ribonucleoproteins A2/B1 (hnRNP A2/B1)	HNRNPA2B1 HNRPA2B1	NO
P52272	HNRPM_HUMAN	Heterogeneous nuclear ribonucleoprotein M (hnRNP M)	HNRNPM HNRPM NAGR1	NO
P07900	HS90A_HUMAN	Heat shock protein HSP 90-alpha (Heat shock 86 kDa) (HSP 86) (HSP86) (Lipopolysaccharide-associated protein 2) (LAP-2) (LPS-associated protein 2) (Renal carcinoma antigen NY-REN-38)	HSP90AA1 HSP90A HSPC1 HSPCA	YES
P08238	HS90B_HUMAN	Heat shock protein HSP 90-beta (HSP 90) (Heat shock 84 kDa) (HSP 84) (HSP84)	HSP90AB1 HSP90B HSPC2 HSPCB	YES
P14625	ENPL_HUMAN	Endoplasmin (94 kDa glucose-regulated protein) (GRP-94) (Heat shock protein 90 kDa beta member 1) (Tumor rejection antigen 1) (gp96 homolog)	HSP90B1 GRP94 TRA1	YES
P11142	HSP7C_HUMAN	Heat shock cognate 71 kDa protein (Heat shock 70 kDa protein 8) (Lipopolysaccharide-associated protein 1) (LAP-1) (LPS-associated protein 1)	HSPA8 HSC70 HSP73 HSPA10	YES
P38646	GRP75_HUMAN	Stress-70 protein, mitochondrial (75 kDa glucose-regulated protein) (GRP-75) (Heat shock 70 kDa protein 9) (Mortalin) (MOT) (Peptide-binding protein 74) (PBP74)	HSPA9 GRP75 HSPA9B mt-HSP70	YES
P04792	HSPB1_HUMAN	Heat shock protein beta-1 (HspB1) (28 kDa heat shock protein) (Estrogen-regulated 24 kDa protein) (Heat shock 27 kDa protein) (HSP 27) (Stress-responsive protein 27) (SRP27)	HSPB1 HSP27 HSP28	YES
P10809	CH60_HUMAN	60 kDa heat shock protein, mitochondrial (EC 5.6.1.7) (60 kDa chaperonin) (Chaperonin 60) (CPN60) (Heat shock protein 60) (HSP-60) (Hsp60) (HuCHA60) (Mitochondrial matrix protein P1) (P60 lymphocyte protein)	HSPD1 HSP60	YES
P61604	CH10_HUMAN	10 kDa heat shock protein, mitochondrial (Hsp10) (10 kDa chaperonin) (Chaperonin 10) (CPN10) (Early-pregnancy factor) (EPF)	HSPE1	YES
P98160	PGBM_HUMAN	Basement membrane-specific heparan sulfate proteoglycan core protein (HSPG) (Perlecan) (PLC) [Cleaved into: Endorepellin; LG3 peptide]	HSPG2	YES
Q96RY7	IF140_HUMAN	Intraflagellar transport protein 140 homolog (WD and tetratricopeptide repeats protein 2)	IFT140 KIAA0590 WDTC2	YES
P08833	IBP1_HUMAN	Insulin-like growth factor-binding protein 1 (IBP-1) (IGF-binding protein 1) (IGFBP-1) (Placental protein 12) (PP12)	IGFBP1 IBP1	YES
P17936	IBP3_HUMAN	Insulin-like growth factor-binding protein 3 (IBP-3) (IGF-binding protein 3) (IGFBP-3)	IGFBP3 IBP3	YES
P24592	IBP6_HUMAN	Insulin-like growth factor-binding protein 6 (IBP-6) (IGF-binding protein 6) (IGFBP-6)	IGFBP6 IBP6	YES
Q6ZRS4	ITPI1_HUMAN	Protein ITPRID1 (Coiled-coil domain-containing protein 129) (ITPR-interacting domain-containing protein 1)	ITPRID1 CCDC129	NO
Q8NAB2	KBTB3_HUMAN	Kelch repeat and BTB domain-containing protein 3 (BTB and kelch domain-containing protein 3)	KBTBD3 BKLHD3	YES
O43240	KLK10_HUMAN	Kallikrein-10 (EC 3.4.21.-) (Normal epithelial cell-specific 1) (Protease serine-like 1)	KLK10 NES1 PRSSL1	YES
P04264	K2C1_HUMAN	Keratin, type II cytoskeletal 1 (67 kDa cytokeratin) (Cytokeratin-1) (CK-1) (Hair alpha protein) (Keratin-1) (K1) (Type-II keratin Kb1)	KRT1 KRTA	YES
P13645	K1C10_HUMAN	Keratin, type I cytoskeletal 10 (Cytokeratin-10) (CK-10) (Keratin-10) (K10)	KRT10 KPP	YES
P02533	K1C14_HUMAN	Keratin, type I cytoskeletal 14 (Cytokeratin-14) (CK-14) (Keratin-14) (K14)	KRT14	YES
P08779	K1C16_HUMAN	Keratin, type I cytoskeletal 16 (Cytokeratin-16) (CK-16) (Keratin-16) (K16)	KRT16 KRT16A	YES
Q04695	K1C17_HUMAN	Keratin, type I cytoskeletal 17 (39.1) (Cytokeratin-17) (CK-17) (Keratin-17) (K17)	KRT17	YES
P05783	K1C18_HUMAN	Keratin, type I cytoskeletal 18 (Cell proliferation-inducing gene 46 protein) (Cytokeratin-18) (CK-18) (Keratin-18) (K18)	KRT18 CYK18 PIG46	YES
P08727	K1C19_HUMAN	Keratin, type I cytoskeletal 19 (Cytokeratin-19) (CK-19) (Keratin-19) (K19)	KRT19	YES
P35908	K22E_HUMAN	Keratin, type II cytoskeletal 2 epidermal (Cytokeratin-2e) (CK-2e) (Epithelial keratin-2e) (Keratin-2 epidermis) (Keratin-2e) (K2e) (Type-II keratin Kb2)	KRT2 KRT2A KRT2E	YES
Q15323	K1H1_HUMAN	Keratin, type I cuticular Ha1 (Hair keratin, type I Ha1) (Keratin-31) (K31)	KRT31 HHA1 HKA1 KRTHA1	YES
Q14532	K1H2_HUMAN	Keratin, type I cuticular Ha2 (Hair keratin, type I Ha2) (Keratin-32) (K32)	KRT32 HHA2 HKA2 KRTHA2	YES
O76009	KT33A_HUMAN	Keratin, type I cuticular Ha3-I (Hair keratin, type I Ha3-I) (Keratin-33A) (K33A)	KRT33A HHA3-I HKA3A KRTHA3A	YES
Q14525	KT33B_HUMAN	Keratin, type I cuticular Ha3-II (Hair keratin, type I Ha3-II) (Keratin-33B) (K33B)	KRT33B HHA3-II HKA3B KRTHA3B	YES
O76011	KRT34_HUMAN	Keratin, type I cuticular Ha4 (Hair keratin, type I Ha4) (Keratin-34) (K34)	KRT34 HHA4 HKA4 KRTHA4	YES
O76013	KRT36_HUMAN	Keratin, type I cuticular Ha6 (Hair keratin, type I Ha6) (Keratin-36) (K36)	KRT36 HHA6 HKA6 KRTHA6	YES
P19013	K2C4_HUMAN	Keratin, type II cytoskeletal 4 (Cytokeratin-4) (CK-4) (Keratin-4) (K4) (Type-II keratin Kb4)	KRT4 CYK4	YES
P13647	K2C5_HUMAN	Keratin, type II cytoskeletal 5 (58 kDa cytokeratin) (Cytokeratin-5) (CK-5) (Keratin-5) (K5) (Type-II keratin Kb5)	KRT5	YES
P02538	K2C6A_HUMAN	Keratin, type II cytoskeletal 6A (Cytokeratin-6A) (CK-6A) (Cytokeratin-6D) (CK-6D) (Keratin-6A) (K6A) (Type-II keratin Kb6) (allergen Hom s 5)	KRT6A K6A KRT6D	YES
P04259	K2C6B_HUMAN	Keratin, type II cytoskeletal 6B (Cytokeratin-6B) (CK-6B) (Keratin-6B) (K6B) (Type-II keratin Kb10)	KRT6B K6B KRTL1	YES
P08729	K2C7_HUMAN	Keratin, type II cytoskeletal 7 (Cytokeratin-7) (CK-7) (Keratin-7) (K7) (Sarcolectin) (Type-II keratin Kb7)	KRT7 SCL	YES
Q14CN4	K2C72_HUMAN	Keratin, type II cytoskeletal 72 (Cytokeratin-72) (CK-72) (Keratin-72) (K72) (Type II inner root sheath-specific keratin-K6irs2) (Type-II keratin Kb35)	KRT72 K6IRS2 KB35 KRT6 KRT6IRS2	YES
Q86Y46	K2C73_HUMAN	Keratin, type II cytoskeletal 73 (Cytokeratin-73) (CK-73) (Keratin-73) (K73) (Type II inner root sheath-specific keratin-K6irs3) (Type-II keratin Kb36)	KRT73 K6IRS3 KB36 KRT6IRS3	YES
O95678	K2C75_HUMAN	Keratin, type II cytoskeletal 75 (Cytokeratin-75) (CK-75) (Keratin-6 hair follicle) (hK6hf) (Keratin-75) (K75) (Type II keratin-K6hf) (Type-II keratin Kb18)	KRT75 K6HF KB18	YES
Q7Z794	K2C1B_HUMAN	Keratin, type II cytoskeletal 1b (Cytokeratin-1B) (CK-1B) (Keratin-77) (K77) (Type-II keratin Kb39)	KRT77 KRT1B	YES
Q8N1N4	K2C78_HUMAN	Keratin, type II cytoskeletal 78 (Cytokeratin-78) (CK-78) (Keratin-5b) (Keratin-78) (K78) (Type-II keratin Kb40)	KRT78 K5B KB40	YES
Q5XKE5	K2C79_HUMAN	Keratin, type II cytoskeletal 79 (Cytokeratin-79) (CK-79) (Keratin-6-like) (Keratin-6L) (Keratin-79) (K79) (Type-II keratin Kb38)	KRT79 K6L KB38 KRT6L	YES
P05787	K2C8_HUMAN	Keratin, type II cytoskeletal 8 (Cytokeratin-8) (CK-8) (Keratin-8) (K8) (Type-II keratin Kb8)	KRT8 CYK8	YES
Q9NSB4	KRT82_HUMAN	Keratin, type II cuticular Hb2 (Keratin-82) (K82) (Type II hair keratin Hb2) (Type-II keratin Kb22)	KRT82 KRTHB2	YES
P78385	KRT83_HUMAN	Keratin, type II cuticular Hb3 (Hair keratin K2.10) (Keratin-83) (K83) (Type II hair keratin Hb3) (Type-II keratin Kb23)	KRT83 KRTHB3	YES
P78386	KRT85_HUMAN	Keratin, type II cuticular Hb5 (Hair keratin K2.12) (Keratin-85) (K85) (Type II hair keratin Hb5) (Type-II keratin Kb25)	KRT85 KRTHB5	YES
O43790	KRT86_HUMAN	Keratin, type II cuticular Hb6 (Hair keratin K2.11) (Keratin-86) (K86) (Type II hair keratin Hb6) (Type-II keratin Kb26)	KRT86 KRTHB6	YES
A6NCN2	KR87P_HUMAN	Putative keratin-87 protein (Keratin, hair, basic pseudogene 4) (Keratin-121 pseudogene)	KRT87P KRT121P KRTHBP4	YES
P35527	K1C9_HUMAN	Keratin, type I cytoskeletal 9 (Cytokeratin-9) (CK-9) (Keratin-9) (K9)	KRT9	YES
P80188	NGAL_HUMAN	Neutrophil gelatinase-associated lipocalin (NGAL) (25 kDa alpha-2-microglobulin-related subunit of MMP-9) (Lipocalin-2) (Oncogene 24p3) (Siderocalin) (p25)	LCN2 HNL NGAL	YES
P00338	LDHA_HUMAN	L-lactate dehydrogenase A chain (LDH-A) (EC 1.1.1.27) (Cell proliferation-inducing gene 19 protein) (LDH muscle subunit) (LDH-M) (Renal carcinoma antigen NY-REN-59)	LDHA PIG19	YES
Q08380	LG3BP_HUMAN	Galectin-3-binding protein (Basement membrane autoantigen p105) (Lectin galactoside-binding soluble 3-binding protein) (Mac-2-binding protein) (MAC2BP) (Mac-2 BP) (Tumor-associated antigen 90K)	LGALS3BP M2BP	YES
P56470	LEG4_HUMAN	Galectin-4 (Gal-4) (Antigen NY-CO-27) (L-36 lactose-binding protein) (L36LBP) (Lactose-binding lectin 4)	LGALS4	YES
P02545	LMNA_HUMAN	Prelamin-A/C [Cleaved into: Lamin-A/C (70 kDa lamin) (Renal carcinoma antigen NY-REN-32)]	LMNA LMN1	YES
P02788	TRFL_HUMAN	Lactotransferrin (Lactoferrin) (EC 3.4.21.-) (Growth-inhibiting protein 12) (Talalactoferrin) [Cleaved into: Lactoferricin-H (Lfcin-H); Kaliocin-1; Lactoferroxin-A; Lactoferroxin-B; Lactoferroxin-C]	LTF GIG12 LF	YES
Q9Y6D9	MD1L1_HUMAN	Mitotic spindle assembly checkpoint protein MAD1 (Mitotic arrest deficient 1-like protein 1) (MAD1-like protein 1) (Mitotic checkpoint MAD1 protein homolog) (HsMAD1) (hMAD1) (Tax-binding protein 181)	MAD1L1 MAD1 TXBP181	NO
P40926	MDHM_HUMAN	Malate dehydrogenase, mitochondrial (EC 1.1.1.37)	MDH2	YES
P21741	MK_HUMAN	Midkine (MK) (Amphiregulin-associated protein) (ARAP) (Midgestation and kidney protein) (Neurite outgrowth-promoting factor 2) (Neurite outgrowth-promoting protein)	MDK MK1 NEGF2	YES
P14174	MIF_HUMAN	Macrophage migration inhibitory factor (MIF) (EC 5.3.2.1) (Glycosylation-inhibiting factor) (GIF) (L-dopachrome isomerase) (L-dopachrome tautomerase) (EC 5.3.3.12) (Phenylpyruvate tautomerase)	MIF GLIF MMIF	YES
P09237	MMP7_HUMAN	Matrilysin (EC 3.4.24.23) (Matrin) (Matrix metalloproteinase-7) (MMP-7) (Pump-1 protease) (Uterine metalloproteinase)	MMP7 MPSL1 PUMP1	YES
Q96PG2	M4A10_HUMAN	Membrane-spanning 4-domains subfamily A member 10 (CD20 antigen-like 7)	MS4A10 CD20L7 MS4A9	NO
O94776	MTA2_HUMAN	Metastasis-associated protein MTA2 (Metastasis-associated 1-like 1) (MTA1-L1 protein) (p53 target protein in deacetylase complex)	MTA2 MTA1L1 PID	YES
Q9Y4B5	MTCL1_HUMAN	Microtubule cross-linking factor 1 (Coiled-coil domain-containing protein 165) (PAR-1-interacting protein) (SOGA family member 2)	MTCL1 CCDC165 KIAA0802 SOGA2	NO
Q6UB35	C1TM_HUMAN	Monofunctional C1-tetrahydrofolate synthase, mitochondrial (EC 6.3.4.3) (Formyltetrahydrofolate synthetase)	MTHFD1L FTHFSDC1	YES
Q14764	MVP_HUMAN	Major vault protein (MVP) (Lung resistance-related protein)	MVP LRP	YES
P35579	MYH9_HUMAN	Myosin-9 (Cellular myosin heavy chain, type A) (Myosin heavy chain 9) (Myosin heavy chain, non-muscle IIa) (Non-muscle myosin heavy chain A) (NMMHC-A) (Non-muscle myosin heavy chain IIa) (NMMHC II-a) (NMMHC-IIA)	MYH9	YES
P60660	MYL6_HUMAN	Myosin light polypeptide 6 (17 kDa myosin light chain) (LC17) (Myosin light chain 3) (MLC-3) (Myosin light chain alkali 3) (Myosin light chain A3) (Smooth muscle and nonmuscle myosin light chain alkali 6)	MYL6	YES
P41271	NBL1_HUMAN	Neuroblastoma suppressor of tumorigenicity 1 (DAN domain family member 1) (Protein N03) (Zinc finger protein DAN)	NBL1 DAN DAND1	YES
P19338	NUCL_HUMAN	Nucleolin (Protein C23)	NCL	YES
Q14686	NCOA6_HUMAN	Nuclear receptor coactivator 6 (Activating signal cointegrator 2) (ASC-2) (Amplified in breast cancer protein 3) (Cancer-amplified transcriptional coactivator ASC-2) (Nuclear receptor coactivator RAP250) (NRC RAP250) (Nuclear receptor-activating protein, 250 kDa) (Peroxisome proliferator-activated receptor-interacting protein) (PPAR-interacting protein) (PRIP) (Thyroid hormone receptor-binding pr…	NCOA6 AIB3 KIAA0181 RAP250 TRBP	NO
Q6P4R8	NFRKB_HUMAN	Nuclear factor related to kappa-B-binding protein (DNA-binding protein R kappa-B) (INO80 complex subunit G)	NFRKB INO80G	NO
Q76FK4	NOL8_HUMAN	Nucleolar protein 8 (Nucleolar protein Nop132)	NOL8 C9orf34 NOP132	NO
P35228	NOS2_HUMAN	Nitric oxide synthase, inducible (EC 1.14.13.39) (Hepatocyte NOS) (HEP-NOS) (Inducible NO synthase) (Inducible NOS) (iNOS) (NOS type II) (Peptidyl-cysteine S-nitrosylase NOS2)	NOS2 NOS2A	NO
P06748	NPM_HUMAN	Nucleophosmin (NPM) (Nucleolar phosphoprotein B23) (Nucleolar protein NO38) (Numatrin)	NPM1 NPM	YES
Q96L73	NSD1_HUMAN	Histone-lysine N-methyltransferase, H3 lysine-36 and H4 lysine-20 specific (EC 2.1.1.-) (Androgen receptor coactivator 267 kDa protein) (Androgen receptor-associated protein of 267 kDa) (H3-K36-HMTase) (H4-K20-HMTase) (Lysine N-methyltransferase 3B) (Nuclear receptor-binding SET domain-containing protein 1) (NR-binding SET domain-containing protein)	NSD1 ARA267 KMT3B	NO
Q9NV23	SAST_HUMAN	S-acyl fatty acid synthase thioesterase, medium chain (EC 3.1.2.14) (Augmented in rheumatoid arthritis 1) (AURA1) (Oleoyl-ACP hydrolase) (Thioesterase 2) (TE2) (Thioesterase II) (Thioesterase domain-containing protein 1)	OLAH THEDC1	NO
O60313	OPA1_HUMAN	Dynamin-like 120 kDa protein, mitochondrial (EC 3.6.5.5) (Optic atrophy protein 1) [Cleaved into: Dynamin-like 120 kDa protein, form S1]	OPA1 KIAA0567	YES
P07237	PDIA1_HUMAN	Protein disulfide-isomerase (PDI) (EC 5.3.4.1) (Cellular thyroid hormone-binding protein) (Prolyl 4-hydroxylase subunit beta) (p55)	P4HB ERBA2L PDI PDIA1 PO4DB	YES
Q99497	PARK7_HUMAN	Protein/nucleic acid deglycase DJ-1 (EC 3.1.2.-) (EC 3.5.1.-) (EC 3.5.1.124) (Maillard deglycase) (Oncogene DJ1) (Parkinson disease protein 7) (Parkinsonism-associated deglycase) (Protein DJ-1) (DJ-1)	PARK7	YES
P07737	PROF1_HUMAN	Profilin-1 (Epididymis tissue protein Li 184a) (Profilin I)	PFN1	YES
P00558	PGK1_HUMAN	Phosphoglycerate kinase 1 (EC 2.7.2.3) (Cell migration-inducing gene 10 protein) (Primer recognition protein 2) (PRP 2)	PGK1 PGKA MIG10 OK/SW-cl.110	YES
P78364	PHC1_HUMAN	Polyhomeotic-like protein 1 (hPH1) (Early development regulatory protein 1)	PHC1 EDR1 PH1	NO
P14618	KPYM_HUMAN	Pyruvate kinase PKM (EC 2.7.1.40) (Cytosolic thyroid hormone-binding protein) (CTHBP) (Opa-interacting protein 3) (OIP-3) (Pyruvate kinase 2/3) (Pyruvate kinase muscle isozyme) (Thyroid hormone-binding protein 1) (THBP1) (Tumor M2-PK) (p58)	PKM OIP3 PK2 PK3 PKM2	YES
Q15149	PLEC_HUMAN	Plectin (PCN) (PLTN) (Hemidesmosomal protein 1) (HD1) (Plectin-1)	PLEC PLEC1	YES
Q15063	POSTN_HUMAN	Periostin (PN) (Osteoblast-specific factor 2) (OSF-2)	POSTN OSF2	YES
A5A3E0	POTEF_HUMAN	POTE ankyrin domain family member F (ANKRD26-like family C member 1B) (Chimeric POTE-actin protein)	POTEF A26C1B	YES
P37231	PPARG_HUMAN	Peroxisome proliferator-activated receptor gamma (PPAR-gamma) (Nuclear receptor subfamily 1 group C member 3)	PPARG NR1C3	NO
P62937	PPIA_HUMAN	Peptidyl-prolyl cis-trans isomerase A (PPIase A) (EC 5.2.1.8) (Cyclophilin A) (Cyclosporin A-binding protein) (Rotamase A) [Cleaved into: Peptidyl-prolyl cis-trans isomerase A, N-terminally processed]	PPIA CYPA	YES
P23284	PPIB_HUMAN	Peptidyl-prolyl cis-trans isomerase B (PPIase B) (EC 5.2.1.8) (CYP-S1) (Cyclophilin B) (Rotamase B) (S-cyclophilin) (SCYLP)	PPIB CYPB	YES
Q06830	PRDX1_HUMAN	Peroxiredoxin-1 (EC 1.11.1.15) (Natural killer cell-enhancing factor A) (NKEF-A) (Proliferation-associated gene protein) (PAG) (Thioredoxin peroxidase 2) (Thioredoxin-dependent peroxide reductase 2)	PRDX1 PAGA PAGB TDPX2	YES
Q9UNN8	EPCR_HUMAN	Endothelial protein C receptor (Activated protein C receptor) (APC receptor) (Endothelial cell protein C receptor) (CD antigen CD201)	PROCR EPCR	YES
P07478	TRY2_HUMAN	Trypsin-2 (EC 3.4.21.4) (Anionic trypsinogen) (Serine protease 2) (Trypsin II)	PRSS2 TRY2 TRYP2	YES
P07602	SAP_HUMAN	Prosaposin (Proactivator polypeptide) [Cleaved into: Saposin-A (Protein A); Saposin-B-Val; Saposin-B (Cerebroside sulfate activator) (CSAct) (Dispersin) (Sphingolipid activator protein 1) (SAP-1) (Sulfatide/GM1 activator); Saposin-C (A1 activator) (Co-beta-glucosidase) (Glucosylceramidase activator) (Sphingolipid activator protein 2) (SAP-2); Saposin-D (Component C) (Protein C)]	PSAP GLBA SAP1	YES
Q9HD43	PTPRH_HUMAN	Receptor-type tyrosine-protein phosphatase H (R-PTP-H) (EC 3.1.3.48) (Stomach cancer-associated protein tyrosine phosphatase 1) (SAP-1) (Transmembrane-type protein-tyrosine phosphatase type H)	PTPRH SAP1	NO
Q00577	PURA_HUMAN	Transcriptional activator protein Pur-alpha (Purine-rich single-stranded DNA-binding protein alpha)	PURA PUR1	YES
P06737	PYGL_HUMAN	Glycogen phosphorylase, liver form (EC 2.4.1.1)	PYGL	YES
P59190	RAB15_HUMAN	Ras-related protein Rab-15	RAB15	NO
Q96E39	RMXL1_HUMAN	RNA binding motif protein, X-linked-like-1 (Heterogeneous nuclear ribonucleoprotein G-like 1)	RBMXL1	YES
Q96MK2	RIPR3_HUMAN	RIPOR family member 3	RIPOR3 C20orf175 C20orf176 FAM65C	NO
O00584	RNT2_HUMAN	Ribonuclease T2 (EC 4.6.1.19) (Ribonuclease 6)	RNASET2 RNASE6PL	YES
P62906	RL10A_HUMAN	60S ribosomal protein L10a (CSA-19) (Large ribosomal subunit protein uL1) (Neural precursor cell expressed developmentally down-regulated protein 6) (NEDD-6)	RPL10A NEDD6	NO
P62913	RL11_HUMAN	60S ribosomal protein L11 (CLL-associated antigen KW-12) (Large ribosomal subunit protein uL5)	RPL11	YES
P26373	RL13_HUMAN	60S ribosomal protein L13 (Breast basic conserved protein 1) (Large ribosomal subunit protein eL13)	RPL13 BBC1 OK/SW-cl.46	YES
P62979	RS27A_HUMAN	Ubiquitin-40S ribosomal protein S27a (Ubiquitin carboxyl extension protein 80) [Cleaved into: Ubiquitin; 40S ribosomal protein S27a (Small ribosomal subunit protein eS31)]	RPS27A UBA80 UBCEP1	YES
P62241	RS8_HUMAN	40S ribosomal protein S8 (Small ribosomal subunit protein eS8)	RPS8 OK/SW-cl.83	YES
Q9P2E9	RRBP1_HUMAN	Ribosome-binding protein 1 (180 kDa ribosome receptor homolog) (RRp) (ES/130-related protein) (Ribosome receptor protein)	RRBP1 KIAA1398	YES
P31949	S10AB_HUMAN	Protein S100-A11 (Calgizzarin) (Metastatic lymph node gene 70 protein) (MLN 70) (Protein S100-C) (S100 calcium-binding protein A11) [Cleaved into: Protein S100-A11, N-terminally processed]	S100A11 MLN70 S100C	YES
P26447	S10A4_HUMAN	Protein S100-A4 (Calvasculin) (Metastasin) (Placental calcium-binding protein) (Protein Mts1) (S100 calcium-binding protein A4)	S100A4 CAPL MTS1	YES
P06703	S10A6_HUMAN	Protein S100-A6 (Calcyclin) (Growth factor-inducible protein 2A9) (MLN 4) (Prolactin receptor-associated protein) (PRA) (S100 calcium-binding protein A6)	S100A6 CACY	YES
A6NKF1	SAC31_HUMAN	SAC3 domain-containing protein 1 (SAC3 homology domain-containing protein 1)	SAC3D1 SHD1	NO
O43819	SCO2_HUMAN	Protein SCO2 homolog, mitochondrial	SCO2	NO
P18827	SDC1_HUMAN	Syndecan-1 (SYND1) (CD antigen CD138)	SDC1 SDC	YES
P31431	SDC4_HUMAN	Syndecan-4 (SYND4) (Amphiglycan) (Ryudocan core protein)	SDC4	YES
P07093	GDN_HUMAN	Glia-derived nexin (GDN) (Peptidase inhibitor 7) (PI-7) (Protease nexin 1) (PN-1) (Protease nexin I) (Serpin E2)	SERPINE2 PI7 PN1	YES
Q01105	SET_HUMAN	Protein SET (HLA-DR-associated protein II) (Inhibitor of granzyme A-activated DNase) (IGAAD) (PHAPII) (Phosphatase 2A inhibitor I2PP2A) (I-2PP2A) (Template-activating factor I) (TAF-I)	SET	YES
P0DME0	SETLP_HUMAN	Protein SETSIP (SET pseudogene protein 18) (SET similar protein) (Similar to SET translocation protein)	SETSIP SETP18	NO
Q15459	SF3A1_HUMAN	Splicing factor 3A subunit 1 (SF3a120) (Spliceosome-associated protein 114) (SAP 114)	SF3A1 SAP114	YES
P0C7M3	SFTA3_HUMAN	Surfactant-associated protein 3 (Surfactant-associated protein H) (SP-H)	SFTA3 SFTPH	NO
A6NKX4	S22AV_HUMAN	Putative solute carrier family 22 member 31	SLC22A31	NO
Q00325	MPCP_HUMAN	Phosphate carrier protein, mitochondrial (Phosphate transport protein) (PTP) (Solute carrier family 25 member 3)	SLC25A3 PHC OK/SW-cl.48	YES
P05141	ADT2_HUMAN	ADP/ATP translocase 2 (ADP,ATP carrier protein 2) (ADP,ATP carrier protein, fibroblast isoform) (Adenine nucleotide translocator 2) (ANT 2) (Solute carrier family 25 member 5) [Cleaved into: ADP/ATP translocase 2, N-terminally processed]	SLC25A5 ANT2	YES
P12236	ADT3_HUMAN	ADP/ATP translocase 3 (ADP,ATP carrier protein 3) (ADP,ATP carrier protein, isoform T2) (ANT 2) (Adenine nucleotide translocator 3) (ANT 3) (Solute carrier family 25 member 6) [Cleaved into: ADP/ATP translocase 3, N-terminally processed]	SLC25A6 ANT3 CDABP0051	YES
P52569	CTR2_HUMAN	Cationic amino acid transporter 2 (CAT-2) (CAT2) (Low affinity cationic amino acid transporter 2) (Solute carrier family 7 member 2)	SLC7A2 ATRC2 CAT2	NO
P00441	SODC_HUMAN	Superoxide dismutase [Cu-Zn] (EC 1.15.1.1) (Superoxide dismutase 1) (hSod1)	SOD1	YES
Q86TJ2	TAD2B_HUMAN	Transcriptional adapter 2-beta (ADA2-like protein beta) (ADA2-beta)	TADA2B ADA2B	NO
P37802	TAGL2_HUMAN	Transgelin-2 (Epididymis tissue protein Li 7e) (SM22-alpha homolog)	TAGLN2 KIAA0120 CDABP0035	YES
O75347	TBCA_HUMAN	Tubulin-specific chaperone A (TCP1-chaperonin cofactor A) (Tubulin-folding cofactor A) (CFA)	TBCA	YES
P02787	TRFE_HUMAN	Serotransferrin (Transferrin) (Beta-1 metal-binding globulin) (Siderophilin)	TF PRO1400	NO
Q15582	BGH3_HUMAN	Transforming growth factor-beta-induced protein ig-h3 (Beta ig-h3) (Kerato-epithelin) (RGD-containing collagen-associated protein) (RGD-CAP)	TGFBI BIGH3	YES
P01033	TIMP1_HUMAN	Metalloproteinase inhibitor 1 (Erythroid-potentiating activity) (EPA) (Fibroblast collagenase inhibitor) (Collagenase inhibitor) (Tissue inhibitor of metalloproteinases 1) (TIMP-1)	TIMP1 CLGI TIMP	YES
P16035	TIMP2_HUMAN	Metalloproteinase inhibitor 2 (CSC-21K) (Tissue inhibitor of metalloproteinases 2) (TIMP-2)	TIMP2	YES
O95049	ZO3_HUMAN	Tight junction protein ZO-3 (Tight junction protein 3) (Zona occludens protein 3) (Zonula occludens protein 3)	TJP3 ZO3	NO
P29401	TKT_HUMAN	Transketolase (TK) (EC 2.2.1.1)	TKT	YES
O43897	TLL1_HUMAN	Tolloid-like protein 1 (EC 3.4.24.-)	TLL1 TLL	YES
P63313	TYB10_HUMAN	Thymosin beta-10	TMSB10 PTMB10 THYB10	YES
Q9HCJ0	TNR6C_HUMAN	Trinucleotide repeat-containing gene 6C protein	TNRC6C KIAA1582	NO
P60174	TPIS_HUMAN	Triosephosphate isomerase (TIM) (EC 5.3.1.1) (Methylglyoxal synthase) (EC 4.2.3.3) (Triose-phosphate isomerase)	TPI1 TPI	YES
P09493	TPM1_HUMAN	Tropomyosin alpha-1 chain (Alpha-tropomyosin) (Tropomyosin-1)	TPM1 C15orf13 TMSA	YES
P06753	TPM3_HUMAN	Tropomyosin alpha-3 chain (Gamma-tropomyosin) (Tropomyosin-3) (Tropomyosin-5) (hTM5)	TPM3	YES
P36406	TRI23_HUMAN	E3 ubiquitin-protein ligase TRIM23 (EC 2.3.2.27) (ADP-ribosylation factor domain-containing protein 1) (GTP-binding protein ARD-1) (RING finger protein 46) (RING-type E3 ubiquitin transferase TRIM23) (Tripartite motif-containing protein 23)	TRIM23 ARD1 ARFD1 RNF46	NO
Q6ZMU5	TRI72_HUMAN	Tripartite motif-containing protein 72 (Mitsugumin-53) (Mg53)	TRIM72 MG53	YES
Q96GJ1	TRM2_HUMAN	tRNA (uracil(54)-C(5))-methyltransferase homolog (EC 2.1.1.35) (TRM2 homolog)	TRMT2B CXorf34	NO
Q9Y4A5	TRRAP_HUMAN	Transformation/transcription domain-associated protein (350/400 kDa PCAF-associated factor) (PAF350/400) (STAF40) (Tra1 homolog)	TRRAP PAF400	YES
Q8WZ42	TITIN_HUMAN	Titin (EC 2.7.11.1) (Connectin) (Rhabdomyosarcoma antigen MU-RMS-40.14)	TTN	YES
Q71U36	TBA1A_HUMAN	Tubulin alpha-1A chain (Alpha-tubulin 3) (Tubulin B-alpha-1) (Tubulin alpha-3 chain) [Cleaved into: Detyrosinated tubulin alpha-1A chain]	TUBA1A TUBA3	YES
P68363	TBA1B_HUMAN	Tubulin alpha-1B chain (Alpha-tubulin ubiquitous) (Tubulin K-alpha-1) (Tubulin alpha-ubiquitous chain) [Cleaved into: Detyrosinated tubulin alpha-1B chain]	TUBA1B	YES
Q9BQE3	TBA1C_HUMAN	Tubulin alpha-1C chain (Alpha-tubulin 6) (Tubulin alpha-6 chain) [Cleaved into: Detyrosinated tubulin alpha-1C chain]	TUBA1C TUBA6	YES
P04350	TBB4A_HUMAN	Tubulin beta-4A chain (Tubulin 5 beta) (Tubulin beta-4 chain)	TUBB4A TUBB4 TUBB5	YES
P68371	TBB4B_HUMAN	Tubulin beta-4B chain (Tubulin beta-2 chain) (Tubulin beta-2C chain)	TUBB4B TUBB2C	YES
Q3ZCM7	TBB8_HUMAN	Tubulin beta-8 chain (Tubulin beta 8 class VIII)	TUBB8	YES
P49411	EFTU_HUMAN	Elongation factor Tu, mitochondrial (EF-Tu) (P43)	TUFM	YES
P10599	THIO_HUMAN	Thioredoxin (Trx) (ATL-derived factor) (ADF) (Surface-associated sulphydryl protein) (SASP)	TXN TRDX TRX TRX1	YES
Q9NX01	TXN4B_HUMAN	Thioredoxin-like protein 4B (Dim1-like protein)	TXNL4B DIM2 DLP	NO
P62987	RL40_HUMAN	Ubiquitin-60S ribosomal protein L40 (CEP52) (Ubiquitin A-52 residue ribosomal protein fusion product 1) [Cleaved into: Ubiquitin; 60S ribosomal protein L40 (Large ribosomal subunit protein eL40)]	UBA52 UBCEP2	YES
Q6BDS2	URFB1_HUMAN	UHRF1-binding protein 1 (ICBP90-binding protein 1) (Ubiquitin-like containing PHD and RING finger domains 1-binding protein 1)	UHRF1BP1 C6orf107	YES
P13611	CSPG2_HUMAN	Versican core protein (Chondroitin sulfate proteoglycan core protein 2) (Chondroitin sulfate proteoglycan 2) (Glial hyaluronate-binding protein) (GHAP) (Large fibroblast proteoglycan) (PG-M)	VCAN CSPG2	YES
P08670	VIME_HUMAN	Vimentin	VIM	YES
P61981	1433G_HUMAN	14-3-3 protein gamma (Protein kinase C inhibitor protein 1) (KCIP-1) [Cleaved into: 14-3-3 protein gamma, N-terminally processed]	YWHAG	YES
Q04917	1433F_HUMAN	14-3-3 protein eta (Protein AS1)	YWHAH YWHA1	YES
P63104	1433Z_HUMAN	14-3-3 protein zeta/delta (Protein kinase C inhibitor protein 1) (KCIP-1)	YWHAZ	YES
Q9H171	ZBP1_HUMAN	Z-DNA-binding protein 1 (Tumor stroma and activated macrophage protein DLM-1)	ZBP1 C20orf183 DLM1	NO
Q8IXZ2	ZC3H3_HUMAN	Zinc finger CCCH domain-containing protein 3 (Smad-interacting CPSF-like factor)	ZC3H3 KIAA0150 SMICL ZC3HDC3	NO
A6NM28	ZFP92_HUMAN	Zinc finger protein 92 homolog (Zfp-92)	ZFP92	NO
P52746	ZN142_HUMAN	Zinc finger protein 142	ZNF142 KIAA0236	NO
Q9UL58	ZN215_HUMAN	Zinc finger protein 215 (BWSCR2-associated zinc finger protein 2) (BAZ-2) (Zinc finger protein with KRAB and SCAN domains 11)	ZNF215 BAZ2 ZKSCAN11	YES
Q9NSJ1	Z355P_HUMAN	Putative zinc finger protein 355P (Zinc finger protein ZnFP01)	ZNF355P ZNF834 PRED65	NO
Q5VIY5	ZN468_HUMAN	Zinc finger protein 468	ZNF468	NO
Q96C55	ZN524_HUMAN	Zinc finger protein 524	ZNF524	NO
Q8N823	ZN611_HUMAN	Zinc finger protein 611	ZNF611	NO
A6NNF4	ZN726_HUMAN	Zinc finger protein 726	ZNF726	NO
Q8N393	ZN786_HUMAN	Zinc finger protein 786	ZNF786	NO
