# Supplementary material for: The Mutant p53-Driven Secretome Has Oncogenic Functions in Pancreatic Ductal Adenocarcinoma Cells
Source: Biomolecules. 2020 Jun 9;10(6):884. doi: 10.3390/biom10060884 (PMC7356389; doi:10.3390/biom10060884)
Supplement: Supplementary file 1 [file biomolecules-10-00884-s001.zip › biomolecules-807431 supplementary/Supplementary table 4.xlsx]

## Sheet: R273H_up_biological process
Supplementary table 4: Biological processes of enriched secreted proteins in R273H
Category	Term		Count	%	PValue	Genes	List Total	Pop Hits	Pop Total	Fold Enrichment	Bonferroni	Benjamini	FDR
GOTERM_BP_DIRECT	GO:0002576	platelet degranulation	7	18.4211	9.16e-08	P02787, Q06481, P01033, P02768, Q08380, Q92520, P07602	38	103	16792	30.0317	3.22e-05	3.22e-05	0.000125
GOTERM_BP_DIRECT	GO:0030203	glycosaminoglycan metabolic process	5	13.1579	4.55e-07	P18827, P15586, O00468, P98160, P13611	38	29	16792	76.1887	0.00016	8.01e-05	0.000623
GOTERM_BP_DIRECT	GO:0044267	cellular protein metabolic process	6	15.7895	5.73e-06	P61769, P02788, P08833, P24592, Q15582, P98160	38	118	16792	22.4692	0.00201523	0.000672	0.00784431
GOTERM_BP_DIRECT	GO:0006027	glycosaminoglycan catabolic process	4	10.5263	2.47e-05	P18827, P15586, O00468, P98160	38	26	16792	67.9838	0.00866566	0.00217349	0.0338396
GOTERM_BP_DIRECT	GO:0001895	retina homeostasis	4	10.5263	9.2e-05	P61769, P02787, P02788, P02768	38	40	16792	44.1895	0.0318603	0.00645484	0.125834
GOTERM_BP_DIRECT	GO:0022617	extracellular matrix disassembly	4	10.5263	0.00062	P16035, P01033, P98160, P09237	38	76	16792	23.2576	0.196046	0.0357155	0.844985
GOTERM_BP_DIRECT	GO:0010951	negative regulation of endopeptidase activity	4	10.5263	0.00237172	P16035, Q06481, P01033, P07093	38	121	16792	14.6081	0.566489	0.112552	3.19811
GOTERM_BP_DIRECT	GO:0042157	lipoprotein metabolic process	3	7.89474	0.00315928	P18827, P02768, P98160	38	38	16792	34.8864	0.671699	0.12997	4.23891
GOTERM_BP_DIRECT	GO:0006024	glycosaminoglycan biosynthetic process	3	7.89474	0.00384797	P18827, O00468, P98160	38	42	16792	31.5639	0.742593	0.13997	5.14056
GOTERM_BP_DIRECT	GO:0009725	response to hormone	3	7.89474	0.00384797	P16035, P01033, Q14686	38	42	16792	31.5639	0.742593	0.13997	5.14056
GOTERM_BP_DIRECT	GO:1905049	negative regulation of metallopeptidase activity	2	5.26316	0.00440214	P16035, P01033	38	2	16792	441.895	0.788382	0.143839	5.86037
GOTERM_BP_DIRECT	GO:0007568	aging	4	10.5263	0.00566571	P16035, P01033, P08833, P09237	38	165	16792	10.7126	0.864665	0.166247	7.48273
GOTERM_BP_DIRECT	GO:0001523	retinoid metabolic process	3	7.89474	0.00796668	P18827, O00468, P98160	38	61	16792	21.7325	0.940125	0.209133	10.3707
GOTERM_BP_DIRECT	GO:0030198	extracellular matrix organization	4	10.5263	0.00909033	O00468, Q15582, P98160, P13611	38	196	16792	9.01826	0.959822	0.219065	11.7504
GOTERM_BP_DIRECT	GO:0051045	negative regulation of membrane protein ectodomain proteolysis	2	5.26316	0.0131499	P16035, P01033	38	6	16792	147.298	0.990529	0.2831	16.5727
GOTERM_BP_DIRECT	GO:0071281	cellular response to iron ion	2	5.26316	0.0131499	P61769, P02787	38	6	16792	147.298	0.990529	0.2831	16.5727
GOTERM_BP_DIRECT	GO:0001558	regulation of cell growth	3	7.89474	0.0134011	P08833, P24592, O94985	38	80	16792	16.5711	0.99134	0.271382	16.863
GOTERM_BP_DIRECT	GO:0042060	wound healing	3	7.89474	0.0134011	P09493, P01033, P18827	38	80	16792	16.5711	0.99134	0.271382	16.863
GOTERM_BP_DIRECT	GO:0043567	regulation of insulin-like growth factor receptor signaling pathway	2	5.26316	0.0153251	P08833, P24592	38	7	16792	126.256	0.995644	0.288061	19.055
GOTERM_BP_DIRECT	GO:0007155	cell adhesion	5	13.1579	0.0178513	Q12864, Q08380, Q15582, P13611, O94985	38	459	16792	4.81367	0.998236	0.311312	21.8518
GOTERM_BP_DIRECT	GO:0006508	proteolysis	5	13.1579	0.0236088	P10619, P81605, P02788, P07858, P09237	38	500	16792	4.41895	0.999777	0.373258	27.8946
GOTERM_BP_DIRECT	GO:0048260	positive regulation of receptor-mediated endocytosis	2	5.26316	0.0410668	P61769, P02787	38	19	16792	46.5152	1	0.540162	43.6736
GOTERM_BP_DIRECT	GO:0007010	cytoskeleton organization	3	7.89474	0.0488905	P09493, O00468, P23528	38	161	16792	8.23406	1	0.586136	49.6486
GOTERM_BP_DIRECT	GO:0008285	negative regulation of cell proliferation	4	10.5263	0.05606	P16035, P24592, P17096, P07093	38	396	16792	4.46358	1	0.619793	54.6028
GOTERM_BP_DIRECT	GO:0055072	iron ion homeostasis	2	5.26316	0.0640873	P61769, P02787	38	30	16792	29.4596	1	0.653451	59.6114
GOTERM_BP_DIRECT	GO:0043066	negative regulation of apoptotic process	4	10.5263	0.0780121	P02788, P01033, P02768, P23528	38	455	16792	3.88479	1	0.711502	67.1038
GOTERM_BP_DIRECT	GO:0030049	muscle filament sliding	2	5.26316	0.0804909	P09493, P08670	38	38	16792	23.2576	1	0.707929	68.294
GOTERM_BP_DIRECT	GO:0010977	negative regulation of neuron projection development	2	5.26316	0.0926096	P61769, P08670	38	44	16792	20.0861	1	0.745468	73.5594
GOTERM_BP_DIRECT	GO:0019731	antibacterial humoral response	2	5.26316	0.0926096	P61769, P02788	38	44	16792	20.0861	1	0.745468	73.5594
GOTERM_BP_DIRECT	GO:0006687	glycosphingolipid metabolic process	2	5.26316	0.0946143	P10619, P07602	38	45	16792	19.6398	1	0.739628	74.3479

## Sheet: R273H_up_molecular function
Supplementary table 4: Molecular functions of enriched secreted proteins in R273H
Category	Term	Column1	Count	%	PValue	Genes	List Total	Pop Hits	Pop Total	Fold Enrichment	Bonferroni	Benjamini	FDR
GOTERM_MF_DIRECT	GO:0001948	glycoprotein binding	4	10.5263	0.000385561	P10619, P61769, P18827, P08670	38	65	16881	27.3377	0.0441166	0.0441166	0.439684
GOTERM_MF_DIRECT	GO:0005515	protein binding	29	76.3158	0.0027662	P81605, P01033, P15586, O00468, P59190, P23528, P61769, P16035, P15311, Q14686, P08670, P41271, P98160, P02787, P02788, P18827, P49411, P02768, P07858, P17096, Q92520, Q15582, O94985, P09493, Q06481, Q9UNN8, P07093, P07602, P13611	38	8785	16881	1.46646	0.276818	0.149599	3.11566
GOTERM_MF_DIRECT	GO:0008201	heparin binding	4	10.5263	0.00512669	Q06481, P02788, P07093, P09237	38	160	16881	11.1059	0.451937	0.181642	5.70403
GOTERM_MF_DIRECT	GO:0031995	insulin-like growth factor II binding	2	5.26316	0.0174042	P08833, P24592	38	8	16881	111.059	0.871807	0.401635	18.1779
GOTERM_MF_DIRECT	GO:0005178	integrin binding	3	7.89474	0.0221544	Q12864, P16035, Q15582	38	105	16881	12.6925	0.927285	0.407997	22.5857
GOTERM_MF_DIRECT	GO:0005200	structural constituent of cytoskeleton	3	7.89474	0.0241599	P09493, P08670, O00468	38	110	16881	12.1156	0.942812	0.379297	24.3806
GOTERM_MF_DIRECT	GO:0031994	insulin-like growth factor I binding	2	5.26316	0.0259954	P08833, P24592	38	12	16881	74.0395	0.954118	0.356119	25.99
GOTERM_MF_DIRECT	GO:0046965	retinoid X receptor binding	2	5.26316	0.0323908	Q14686, P17096	38	15	16881	59.2316	0.978772	0.382179	31.3566
GOTERM_MF_DIRECT	GO:0051015	actin filament binding	3	7.89474	0.0338153	P09493, P15311, P23528	38	132	16881	10.0963	0.982134	0.360586	32.5026
GOTERM_MF_DIRECT	GO:0008191	metalloendopeptidase inhibitor activity	2	5.26316	0.0345135	P16035, P01033	38	16	16881	55.5296	0.983582	0.336974	33.0578
GOTERM_MF_DIRECT	GO:0005539	glycosaminoglycan binding	2	5.26316	0.0387453	P07093, P13611	38	18	16881	49.3596	0.99018	0.343154	36.335

## Sheet: R273H_up_cellular component
Supplementary table 4: Cellular components of enriched secreted proteins in R273H
Category	Term		Count	%	PValue	Genes	List Total	Pop Hits	Pop Total	Fold Enrichment	Bonferroni	Benjamini	FDR
GOTERM_CC_DIRECT	GO:0070062	extracellular exosome	28	73.6842	7.63034e-15	P81605, P01033, P15586, O00468, P59190, P23528, P61769, P16035, P15311, P08670, P98160, P10619, P02787, P02788, P18827, P02768, P49411, P07858, Q92520, Q15582, P09237, O94985, Q06481, Q9UNN8, O00584, P24592, Q08380, P07602	38	2811	18224	4.77702	1.01119e-12	1.01119e-12	8.9484e-12
GOTERM_CC_DIRECT	GO:0005615	extracellular space	21	55.2632	9.7291e-14	P81605, P02787, P02788, P01033, P02768, P07858, P23528, Q15582, P09237, P61769, P16035, P15311, O00584, P08833, P24592, Q08380, P07093, P41271, P98160, P13611, P07602	38	1347	18224	7.47673	1.28377e-11	6.41887e-12	1.13565e-10
GOTERM_CC_DIRECT	GO:0005576	extracellular region	21	55.2632	2.74113e-12	P81605, P02787, P02788, P01033, P02768, O00468, P07858, Q92520, Q15582, P09237, P61769, P16035, Q9UNN8, O00584, P08833, P24592, Q08380, P07093, P98160, P13611, P07602	38	1610	18224	6.25538	3.61831e-10	1.2061e-10	3.20087e-09
GOTERM_CC_DIRECT	GO:0031012	extracellular matrix	11	28.9474	2.5964e-10	P16035, P81605, P08670, O00468, Q08380, P07093, P23528, Q15582, P98160, P13611, P09237	38	296	18224	17.8222	3.42724e-08	8.5681e-09	3.03185e-07
GOTERM_CC_DIRECT	GO:0043202	lysosomal lumen	8	21.0526	3.43192e-10	P10619, P18827, P15586, O00584, O00468, P98160, P13611, P07602	38	85	18224	45.1368	4.53013e-08	9.06026e-09	4.0075e-07
GOTERM_CC_DIRECT	GO:0005925	focal adhesion	8	21.0526	1.17163e-05	P61769, P15311, P18827, Q9UNN8, P08670, P17096, P23528, P98160	38	391	18224	9.81236	0.00154537	0.000257728	0.0136805
GOTERM_CC_DIRECT	GO:0009986	cell surface	8	21.0526	9.38641e-05	Q12864, P02787, P16035, P02788, P18827, Q9UNN8, P09237, O94985	38	542	18224	7.07866	0.0123142	0.00176853	0.109552
GOTERM_CC_DIRECT	GO:0005578	proteinaceous extracellular matrix	6	15.7895	0.000196518	P16035, P01033, Q08380, Q15582, P13611, P09237	38	268	18224	10.7368	0.0256093	0.00323761	0.229236
GOTERM_CC_DIRECT	GO:0005796	Golgi lumen	4	10.5263	0.000966613	P18827, O00468, P98160, P13611	38	96	18224	19.9825	0.119843	0.0140837	1.12292
GOTERM_CC_DIRECT	GO:0005764	lysosome	5	13.1579	0.00110335	P10619, P15586, O00584, P07858, P07602	38	226	18224	10.6102	0.135602	0.0144666	1.28083
GOTERM_CC_DIRECT	GO:0005604	basement membrane	3	7.89474	0.0112016	P01033, Q15582, P98160	38	79	18224	18.2119	0.773941	0.12644	12.3257
GOTERM_CC_DIRECT	GO:0032587	ruffle membrane	3	7.89474	0.0120283	P09493, P15311, P23528	38	82	18224	17.5456	0.79757	0.124634	13.1778
GOTERM_CC_DIRECT	GO:1990712	HFE-transferrin receptor complex	2	5.26316	0.0161304	P61769, P02787	38	8	18224	119.895	0.883117	0.152209	17.2952
GOTERM_CC_DIRECT	GO:0031232	extrinsic component of external side of plasma membrane	2	5.26316	0.0161304	P02787, P07093	38	8	18224	119.895	0.883117	0.152209	17.2952
GOTERM_CC_DIRECT	GO:0031982	vesicle	3	7.89474	0.0277743	P02787, P15311, P23528	38	128	18224	11.2401	0.97572	0.233237	28.0295
GOTERM_CC_DIRECT	GO:0031089	platelet dense granule lumen	2	5.26316	0.0280619	Q08380, Q92520	38	14	18224	68.5113	0.976649	0.221569	28.2777
GOTERM_CC_DIRECT	GO:0016020	membrane	10	26.3158	0.0287763	Q12864, P10619, P61769, Q06481, P15311, P18827, P49411, Q08380, P23528, P13611	38	2200	18224	2.1799	0.978809	0.21407	28.8909
GOTERM_CC_DIRECT	GO:0072562	blood microparticle	3	7.89474	0.0380472	P02787, P02768, Q08380	38	152	18224	9.46537	0.994026	0.260064	36.4253
GOTERM_CC_DIRECT	GO:0043209	myelin sheath	3	7.89474	0.0380472	P15311, P49411, P02768	38	152	18224	9.46537	0.994026	0.260064	36.4253

## Sheet: R175H_up_biological process
Supplementary table 4: Biological processes of enriched secreted proteins in R175H
Category	Term	Biological process	Count	%	PValue	Genes	List Total	Pop Hits	Pop Total	Fold Enrichment	Bonferroni	Benjamini	FDR
GOTERM_BP_DIRECT	GO:0098609	cell-cell adhesion	7	21.875	8.76875e-06	P07737, P11142, P31949, P00338, P14618, Q06830, P63104	32	271	16792	13.5544	0.00325667	0.00325667	0.0121008
GOTERM_BP_DIRECT	GO:0006986	response to unfolded protein	4	12.5	6.22886e-05	P07900, P11142, P10809, P04792	32	42	16792	49.9762	0.0229057	0.0115192	0.0859283
GOTERM_BP_DIRECT	GO:0042026	protein refolding	3	9.375	0.000341187	P07900, P11142, P10809	32	15	16792	104.95	0.119216	0.0414316	0.469835
GOTERM_BP_DIRECT	GO:0006928	movement of cell or subcellular component	4	12.5	0.000525593	P08670, P10599, P60709, P04792	32	86	16792	24.407	0.177636	0.0477169	0.722919
GOTERM_BP_DIRECT	GO:0061621	canonical glycolysis	3	9.375	0.00104278	P60174, P04406, P14618	32	26	16792	60.5481	0.321666	0.074687	1.42954
GOTERM_BP_DIRECT	GO:0043066	negative regulation of apoptotic process	6	18.75	0.00135635	P01033, P10809, P23528, P04792, P06748, P63104	32	455	16792	6.91978	0.396437	0.0807073	1.85569
GOTERM_BP_DIRECT	GO:0006096	glycolytic process	3	9.375	0.00178353	P60174, P04406, P00338	32	34	16792	46.3015	0.485245	0.0905055	2.43349
GOTERM_BP_DIRECT	GO:0050821	protein stabilization	4	12.5	0.00197862	P07737, P07900, P04406, P10809	32	136	16792	15.4338	0.521346	0.0879834	2.69632
GOTERM_BP_DIRECT	GO:0001895	retina homeostasis	3	9.375	0.00246275	P60709, P04792, Q06830	32	40	16792	39.3562	0.600392	0.0968974	3.3457
GOTERM_BP_DIRECT	GO:0070527	platelet aggregation	3	9.375	0.00258607	P60709, P04792, P35579	32	41	16792	38.3963	0.618355	0.0918325	3.51048
GOTERM_BP_DIRECT	GO:0006094	gluconeogenesis	3	9.375	0.00297319	P60174, P04406, P40926	32	44	16792	35.7784	0.669674	0.0957937	4.02603
GOTERM_BP_DIRECT	GO:0061684	chaperone-mediated autophagy	2	6.25	0.00552846	P07900, P11142	32	3	16792	349.833	0.872838	0.157901	7.36547
GOTERM_BP_DIRECT	GO:0043627	response to estrogen	3	9.375	0.00638179	P07900, P10809, P00338	32	65	16792	24.2192	0.9076	0.167401	8.45645
GOTERM_BP_DIRECT	GO:0048010	vascular endothelial growth factor receptor signaling pathway	3	9.375	0.00777966	P07900, P60709, P04792	32	72	16792	21.8646	0.94527	0.187407	10.2179
GOTERM_BP_DIRECT	GO:0043488	regulation of mRNA stability	3	9.375	0.0154323	P11142, P04792, P63104	32	103	16792	15.284	0.996928	0.320029	19.3166
GOTERM_BP_DIRECT	GO:0016032	viral process	4	12.5	0.0173857	P11142, P10809, P08670, P06748	32	299	16792	7.02007	0.998533	0.33487	21.4979
GOTERM_BP_DIRECT	GO:0007165	signal transduction	7	21.875	0.0178418	P07900, P06703, P10599, P31949, P08833, P06748, P63104	32	1161	16792	3.16387	0.998765	0.325609	21.9992
GOTERM_BP_DIRECT	GO:0051085	chaperone mediated protein folding requiring cofactor	2	6.25	0.0183134	P11142, P10809	32	10	16792	104.95	0.998967	0.317495	22.5146
GOTERM_BP_DIRECT	GO:1903206	negative regulation of hydrogen peroxide-induced cell death	2	6.25	0.0183134	P10599, P07602	32	10	16792	104.95	0.998967	0.317495	22.5146
GOTERM_BP_DIRECT	GO:0051131	chaperone-mediated protein complex assembly	2	6.25	0.0237439	P07900, P10809	32	13	16792	80.7308	0.999869	0.375303	28.2251
GOTERM_BP_DIRECT	GO:0043254	regulation of protein complex assembly	2	6.25	0.0255476	P07900, P11142	32	14	16792	74.9643	0.999934	0.382057	30.0336
GOTERM_BP_DIRECT	GO:0071901	negative regulation of protein serine/threonine kinase activity	2	6.25	0.0327301	P04792, P61981	32	18	16792	58.3056	0.999996	0.44539	36.8246
GOTERM_BP_DIRECT	GO:0001666	response to hypoxia	3	9.375	0.0399462	P10809, P00338, P14618	32	172	16792	9.15262	1	0.49808	43.0273
GOTERM_BP_DIRECT	GO:0006457	protein folding	3	9.375	0.0433656	P07900, P11142, P10599	32	180	16792	8.74583	1	0.511812	45.7648
GOTERM_BP_DIRECT	GO:1900740	positive regulation of protein insertion into mitochondrial membrane involved in apoptotic signaling pathway	2	6.25	0.0539716	P61981, P63104	32	30	16792	34.9833	1	0.57683	53.4991
GOTERM_BP_DIRECT	GO:0042220	response to cocaine	2	6.25	0.0574677	P07900, P10809	32	32	16792	32.7969	1	0.585496	55.8154
GOTERM_BP_DIRECT	GO:0061024	membrane organization	2	6.25	0.0574677	P61981, P63104	32	32	16792	32.7969	1	0.585496	55.8154

## Sheet: R175H_up_molecular function
Supplementary table 4: Molecular functions of enriched secreted proteins in R175H
Category	Term	molecular function	Count	%	PValue	Genes	List Total	Pop Hits	Pop Total	Fold Enrichment	Bonferroni	Benjamini	FDR
GOTERM_MF_DIRECT	GO:0044822	poly(A) RNA binding	17	53.125	1.66785e-11	P81605, P40926, P22626, P61981, P35579, P06748, P07737, P11142, P07900, P15311, P26447, P10809, P10599, P14618, P04792, Q06830, P63104	32	1129	16881	7.94334	2.45173e-09	2.45173e-09	1.98472e-08
GOTERM_MF_DIRECT	GO:0098641	cadherin binding involved in cell-cell adhesion	9	28.125	3.85612e-08	P07737, P11142, P15311, P31949, P00338, P14618, P35579, Q06830, P63104	32	290	16881	16.3717	5.66848e-06	2.83424e-06	4.58875e-05
GOTERM_MF_DIRECT	GO:0005515	protein binding	28	87.5	4.22903e-05	P04406, P81605, P01033, P60709, P23528, P61981, P07737, P11142, P07900, P15311, P08670, P31949, Q06830, P63104, P60174, P06703, P22626, P00338, P35579, P06748, O94985, P26447, P10809, Q9UNN8, P10599, P14618, P04792, P07602	32	8785	16881	1.68137	0.00619753	0.00207012	0.0503135
GOTERM_MF_DIRECT	GO:0042802	identical protein binding	9	28.125	4.5973e-05	P07900, P04406, P26447, P08670, P00338, P60709, P04792, Q06830, P63104	32	749	16881	6.33883	0.0067354	0.00168812	0.0546937
GOTERM_MF_DIRECT	GO:0044548	S100 protein binding	3	9.375	0.000251382	P15311, P06703, P31949	32	13	16881	121.738	0.0362832	0.00736432	0.298733
GOTERM_MF_DIRECT	GO:0023026	MHC class II protein complex binding	3	9.375	0.000385416	P07900, P11142, P14618	32	16	16881	98.9121	0.0550914	0.00940006	0.45768
GOTERM_MF_DIRECT	GO:0051082	unfolded protein binding	4	12.5	0.00105953	P07900, P11142, P10809, P06748	32	110	16881	19.183	0.144299	0.022016	1.25358
GOTERM_MF_DIRECT	GO:0016887	ATPase activity	4	12.5	0.00450629	P07900, P11142, P10809, P35579	32	183	16881	11.5307	0.485172	0.0796398	5.23269
GOTERM_MF_DIRECT	GO:0048306	calcium-dependent protein binding	3	9.375	0.00506045	P26447, P06703, P31949	32	58	16881	27.2861	0.525633	0.0795235	5.85855
GOTERM_MF_DIRECT	GO:0008426	protein kinase C inhibitor activity	2	6.25	0.00549937	P04792, P61981	32	3	16881	351.688	0.555426	0.0778651	6.35158
GOTERM_MF_DIRECT	GO:0019904	protein domain specific binding	4	12.5	0.00642841	P15311, P61981, P35579, P63104	32	208	16881	10.1448	0.612495	0.0825749	7.38735
GOTERM_MF_DIRECT	GO:0003779	actin binding	4	12.5	0.0141304	P07737, P15311, P26447, P35579	32	278	16881	7.59038	0.876558	0.159982	15.5786
GOTERM_MF_DIRECT	GO:0031625	ubiquitin protein ligase binding	4	12.5	0.0153816	P11142, P60174, P10809, P63104	32	287	16881	7.35235	0.89758	0.16078	16.8449
GOTERM_MF_DIRECT	GO:0030957	Tat protein binding	2	6.25	0.0164104	P60709, P06748	32	9	16881	117.229	0.91217	0.159484	17.873
GOTERM_MF_DIRECT	GO:0051015	actin filament binding	3	9.375	0.0243358	P15311, P23528, P35579	32	132	16881	11.9893	0.973261	0.214505	25.4109
GOTERM_MF_DIRECT	GO:0042803	protein homodimerization activity	5	15.625	0.0432315	P07900, P06703, P31949, P35579, P06748	32	730	16881	3.61323	0.998491	0.33371	40.8978
GOTERM_MF_DIRECT	GO:0043531	ADP binding	2	6.25	0.0589076	P14618, P35579	32	33	16881	31.9716	0.999867	0.408443	51.4459

## Sheet: R175H_up_cellular component
Supplementary table 4: Cellular components of enriched secreted proteins in R175H
Category	Term	Column1	Count	%	PValue	Genes	List Total	Pop Hits	Pop Total	Fold Enrichment	Bonferroni	Benjamini	FDR
GOTERM_CC_DIRECT	GO:0070062	extracellular exosome	28	87.5	1.75866e-18	P04406, P81605, P01033, P60709, P23528, P61981, P07737, P11142, P07900, P15311, P08670, P31949, Q06830, P63104, P60174, P40926, P06703, P22626, P00338, P35579, O94985, P26447, P10809, Q9UNN8, P10599, P14618, P04792, P07602	32	2811	18224	5.67271	2.3742e-16	2.3742e-16	2.06181e-15
GOTERM_CC_DIRECT	GO:0005925	focal adhesion	12	37.5	2.22168e-11	P07737, P11142, P15311, Q9UNN8, P08670, P60709, P23528, P04792, P61981, P35579, P06748, P63104	32	391	18224	17.4783	2.99927e-09	1.49963e-09	2.60463e-08
GOTERM_CC_DIRECT	GO:0031012	extracellular matrix	11	34.375	3.60324e-11	P07900, P11142, P04406, P81605, P10809, P08670, P14618, P23528, P04792, P35579, Q06830	32	296	18224	21.1639	4.86437e-09	1.62146e-09	4.22433e-08
GOTERM_CC_DIRECT	GO:0043209	myelin sheath	9	28.125	1.30472e-10	P07900, P11142, P15311, P40926, P10809, P60709, P14618, P61981, Q06830	32	152	18224	33.7204	1.76137e-08	4.40343e-09	1.52961e-07
GOTERM_CC_DIRECT	GO:0005615	extracellular space	15	46.875	1.08941e-08	P60174, P81605, P11142, P15311, P01033, P26447, P10809, P31949, P08833, P60709, P23528, P04792, P07602, Q06830, P63104	32	1347	18224	6.34187	1.4707e-06	2.9414e-07	1.27719e-05
GOTERM_CC_DIRECT	GO:0005913	cell-cell adherens junction	9	28.125	4.94001e-08	P07737, P11142, P15311, P31949, P00338, P14618, P35579, Q06830, P63104	32	323	18224	15.8684	6.66899e-06	1.1115e-06	5.79152e-05
GOTERM_CC_DIRECT	GO:0005829	cytosol	19	59.375	8.24946e-07	P60174, P04406, P06703, P00338, P60709, P61981, P35579, P06748, P07737, P11142, P07900, P15311, P10809, P10599, P08670, P14618, P04792, Q06830, P63104	32	3315	18224	3.2641	0.000111362	1.59096e-05	0.000967138
GOTERM_CC_DIRECT	GO:0005737	cytoplasm	21	65.625	3.55326e-05	P04406, P06703, P22626, P00338, P60709, P0DME0, P23528, P35579, P06748, P07737, P07900, P15311, P10809, P10599, P08670, P31949, P14618, P04792, P07602, Q06830, P63104	32	5222	18224	2.29021	0.0047855	0.000599443	0.0416494
GOTERM_CC_DIRECT	GO:0005634	nucleus	21	65.625	6.31817e-05	P60174, P04406, P40926, P06703, P22626, P00338, P0DME0, P23528, P35579, P06748, O94985, P07737, P11142, P07900, P26447, P10599, P31949, P14618, P04792, Q06830, P63104	32	5415	18224	2.20859	0.00849352	0.000947306	0.0740473
GOTERM_CC_DIRECT	GO:0030529	intracellular ribonucleoprotein complex	5	15.625	7.98442e-05	P11142, P04406, P22626, P60709, P06748	32	136	18224	20.9375	0.0107215	0.00107736	0.093567
GOTERM_CC_DIRECT	GO:0016020	membrane	13	40.625	0.000143411	P07737, P04406, P07900, P11142, P15311, P10809, P22626, P00338, P60709, P23528, P61981, P35579, P06748	32	2200	18224	3.36523	0.0191756	0.00175862	0.168002
GOTERM_CC_DIRECT	GO:0001726	ruffle	4	12.5	0.000473672	P15311, P06703, P31949, P35579	32	90	18224	25.3111	0.0619583	0.00531589	0.553911
GOTERM_CC_DIRECT	GO:0030863	cortical cytoskeleton	3	9.375	0.000633314	P15311, P60709, P35579	32	22	18224	77.6591	0.0819693	0.00655721	0.739962
GOTERM_CC_DIRECT	GO:0042470	melanosome	4	12.5	0.000663479	P07900, P11142, Q06830, P63104	32	101	18224	22.5545	0.0857027	0.00637952	0.775083
GOTERM_CC_DIRECT	GO:0031982	vesicle	4	12.5	0.00131761	P04406, P15311, P14618, P23528	32	128	18224	17.7969	0.163053	0.0117961	1.53386
GOTERM_CC_DIRECT	GO:0072562	blood microparticle	4	12.5	0.00215452	P07737, P11142, P60709, P63104	32	152	18224	14.9868	0.252615	0.0180338	2.49692
GOTERM_CC_DIRECT	GO:0005856	cytoskeleton	5	15.625	0.00344347	P07737, P15311, P08670, P60709, P04792	32	371	18224	7.6752	0.372286	0.0270206	3.96331
GOTERM_CC_DIRECT	GO:0005739	mitochondrion	8	25	0.00606152	P40926, P10809, P10599, P14618, P61981, Q06830, P07602, P63104	32	1331	18224	3.42299	0.559918	0.0445757	6.87986
GOTERM_CC_DIRECT	GO:0043005	neuron projection	4	12.5	0.00746264	P07737, P07900, P26447, P08670	32	237	18224	9.61181	0.63623	0.0518313	8.40724
GOTERM_CC_DIRECT	GO:0032587	ruffle membrane	3	9.375	0.00854558	P07900, P15311, P23528	32	82	18224	20.8354	0.686078	0.0562845	9.57202
GOTERM_CC_DIRECT	GO:0043202	lysosomal lumen	3	9.375	0.00915732	P07900, P11142, P07602	32	85	18224	20.1	0.711175	0.0574249	10.224
GOTERM_CC_DIRECT	GO:0001931	uropod	2	6.25	0.0185583	P15311, P35579	32	11	18224	103.545	0.920254	0.10859	19.7173
GOTERM_CC_DIRECT	GO:0048471	perinuclear region of cytoplasm	5	15.625	0.0202532	P07900, P04406, P15311, P26447, P06703	32	621	18224	4.58535	0.936851	0.113167	21.3278
GOTERM_CC_DIRECT	GO:0043234	protein complex	4	12.5	0.0322946	P07900, P10809, P60709, P35579	32	412	18224	5.52913	0.988106	0.168609	31.9454
GOTERM_CC_DIRECT	GO:0015629	actin cytoskeleton	3	9.375	0.0527891	P15311, P23528, P35579	32	218	18224	7.83716	0.999339	0.253874	47.0498
GOTERM_CC_DIRECT	GO:0001772	immunological synapse	2	6.25	0.0562912	P15311, P35579	32	34	18224	33.5	0.999599	0.259796	49.3
